# Supplementary material for: Ethyl 7-methyl-2-((1-methyl-1H-pyrrol-2-yl)methyl­ene)-3-oxo-5-phenyl-3,5-dihydro-2H-thia­zolo[3,2-a]pyrimidine-6-carboxyl­ate
Source: Acta Crystallogr Sect E Struct Rep Online. 2012 Oct 10;68(Pt 11):o3099. doi: 10.1107/S1600536812041748 (PMC3515200; doi:10.1107/S1600536812041748)
Supplement: Supplementary file 1 [file e-68-o3099-sup1.cif]

##############################################################################
#                                                                            #
# This CIF contains the data in a paper accepted for publication in          #
# Acta Crystallographica Section E. It conforms to the requirements of       #
# Notes for Authors for Acta Crystallographica Section E, and has been       #
# peer reviewed under the auspices of the IUCr Commission on Journals.       #
#                                                                            #
# Full details of the Crystallographic Information File format               #
# are given in the paper "The Crystallographic Information File (CIF):       #
# a New Standard Archive File for Crystallography" by S. R. Hall, F. H.      #
# Allen and I. D. Brown [Acta Cryst. (1991), A47, 655-685].                  #
#                                                                            #
# The current version of the core CIF dictionary is obtainable from          #
# ftp://ftp.iucr.org/pub/cif_core.dic.                                       #
#                                                                            #
# Software is freely available for graphical display of the structure(s)     #
# in this CIF. For information consult the CIF software page                 #
# http://www.iucr.org/resources/cif/software.                                #
#                                                                            #
# This file may be used for bona fide research purposes within the           #
# scientific community so long as proper attribution is given to the journal # 
# article from which it was obtained.                                        #
#                                                                            #
##############################################################################
data_I
_audit_creation_method     SHELXL-97
_chemical_name_systematic
;
Ethyl 7-methyl-2-((1-methyl-1<i>H</i>-pyrrol-2-yl)methylene)-3-oxo-5-
phenyl-3,5-dihydro-2<i>H</i>-thiazolo[3,2-<i>a</i>]pyrimidine-6-carboxylate
;
_chemical_name_common     ?
_chemical_formula_moiety     'C22 H21 N3 O3 S'
_chemical_formula_sum     'C22 H21 N3 O3 S'
_chemical_formula_iupac     'C22 H21 N3 O3 S'
_chemical_formula_weight     407.48
_chemical_melting_point     ?
_symmetry_cell_setting     monoclinic
_symmetry_space_group_name_H-M     'P 21/n'
_symmetry_space_group_name_Hall     '-P 2yn'
loop_
    _symmetry_equiv_pos_as_xyz
    'x, y, z'
    '-x+1/2, y+1/2, -z+1/2'
    '-x, -y, -z'
    'x-1/2, -y-1/2, z-1/2'
_cell_length_a     11.8187(10)
_cell_length_b     10.2911(9)
_cell_length_c     16.2290(14)
_cell_angle_alpha     90.00
_cell_angle_beta     90.584(2)
_cell_angle_gamma     90.00
_cell_volume     1973.8(3)
_cell_formula_units_Z     4
_cell_measurement_reflns_used     4867
_cell_measurement_theta_min     5.020
_cell_measurement_theta_max     56.293
_cell_measurement_temperature     293(2)
_exptl_crystal_description     prismatic
_exptl_crystal_colour     red
_exptl_crystal_size_max     0.318
_exptl_crystal_size_mid     0.236
_exptl_crystal_size_min     0.157
_exptl_crystal_density_diffrn     1.371
_exptl_crystal_density_meas     ?
_exptl_crystal_density_method     'not measured'
_exptl_crystal_F_000     856
_exptl_absorpt_coefficient_mu     0.193
_exptl_absorpt_correction_type     multi-scan
_exptl_absorpt_process_details     '(SADABS; Bruker, 2002)'
_exptl_absorpt_correction_T_min     0.81384
_exptl_absorpt_correction_T_max     1.00000
_exptl_special_details     ?
_diffrn_ambient_temperature     293(2)
_diffrn_radiation_type     MoK\a
_diffrn_radiation_wavelength     0.71073
_diffrn_radiation_source     'fine-focus sealed tube'
_diffrn_radiation_monochromator     graphite
_diffrn_measurement_device_type     'Bruker SMART CCD area-detector'
_diffrn_measurement_method     'phi and omega scans'
_diffrn_detector_area_resol_mean     ?
_diffrn_reflns_number     10415
_diffrn_reflns_av_R_equivalents     0.0201
_diffrn_reflns_av_sigmaI/netI     0.0232
_diffrn_reflns_theta_min     2.12
_diffrn_reflns_theta_max     26.00
_diffrn_reflns_theta_full     26.00
_diffrn_measured_fraction_theta_max     0.998
_diffrn_measured_fraction_theta_full     0.998
_diffrn_reflns_limit_h_min     -14
_diffrn_reflns_limit_h_max     14
_diffrn_reflns_limit_k_min     -12
_diffrn_reflns_limit_k_max     11
_diffrn_reflns_limit_l_min     -20
_diffrn_reflns_limit_l_max     19
_diffrn_standards_number     ?
_diffrn_standards_interval_count     ?
_diffrn_standards_interval_time     ?
_diffrn_standards_decay_%     ?
_refine_special_details
;
Refinement of <i>F</i>^2^ against ALL reflections. The weighted <i>R</i>-factor
<i>wR</i> and goodness of fit <i>S</i> are based on <i>F</i>^2^, conventional
<i>R</i>-factors <i>R</i> are based on <i>F</i>, with <i>F</i> set to zero for
negative <i>F</i>^2^. The threshold expression of <i>F</i>^2^ >
\s(<i>F</i>^2^) is used only for calculating <i>R</i>-factors(gt) <i>etc</i>.
and is not relevant to the choice of reflections for refinement.
<i>R</i>-factors based on <i>F</i>^2^ are statistically about twice as large
as those based on <i>F</i>, and <i>R</i>- factors based on ALL data will be
even larger.
;
_reflns_number_total     3877
_reflns_number_gt     3433
_reflns_threshold_expression     >2sigma(I)
_refine_ls_structure_factor_coef     Fsqd
_refine_ls_matrix_type     full
_refine_ls_R_factor_all     0.0449
_refine_ls_R_factor_gt     0.0402
_refine_ls_wR_factor_gt     0.1053
_refine_ls_wR_factor_ref     0.1092
_refine_ls_goodness_of_fit_ref     1.047
_refine_ls_restrained_S_all     1.047
_refine_ls_number_reflns     3877
_refine_ls_number_parameters     265
_refine_ls_number_restraints     0
_refine_ls_hydrogen_treatment     constr
_refine_ls_weighting_scheme     calc
_refine_ls_weighting_details
         'calc w=1/[\s^2^(Fo^2^)+(0.0574P)^2^+0.5784P] where P=(Fo^2^+2Fc^2^)/3'
_atom_sites_solution_hydrogens     geom
_atom_sites_solution_primary     direct
_atom_sites_solution_secondary     difmap
_refine_ls_shift/su_max     0.000
_refine_ls_shift/su_mean     0.000
_refine_diff_density_max     0.297
_refine_diff_density_min     -0.193
_refine_ls_extinction_method     none
_refine_ls_extinction_coef     ?
loop_
    _atom_type_symbol
    _atom_type_description
    _atom_type_scat_dispersion_real
    _atom_type_scat_dispersion_imag
    _atom_type_scat_source
    'C' 'C' 0.0033 0.0016
                         'International Tables Vol C Tables 4.2.6.8 and 6.1.1.4'
    'H' 'H' 0.0000 0.0000
                         'International Tables Vol C Tables 4.2.6.8 and 6.1.1.4'
    'N' 'N' 0.0061 0.0033
                         'International Tables Vol C Tables 4.2.6.8 and 6.1.1.4'
    'O' 'O' 0.0106 0.0060
                         'International Tables Vol C Tables 4.2.6.8 and 6.1.1.4'
    'S' 'S' 0.1246 0.1234
                         'International Tables Vol C Tables 4.2.6.8 and 6.1.1.4'
_computing_data_collection     'SMART (Bruker, 2002)'
_computing_cell_refinement     'SAINT (Bruker, 2002)'
_computing_data_reduction     'SAINT (Bruker, 2002)'
_computing_structure_solution     'SHELXS97 (Sheldrick, 2008)'
_computing_structure_refinement     'SHELXL97 (Sheldrick, 2008)'
_computing_molecular_graphics     'SHELXTL (Sheldrick, 2008)'
_computing_publication_material     'SHELXTL (Sheldrick, 2008)'
loop_
    _atom_site_type_symbol
    _atom_site_label
    _atom_site_fract_x
    _atom_site_fract_y
    _atom_site_fract_z
    _atom_site_U_iso_or_equiv
    _atom_site_adp_type
    _atom_site_calc_flag
    _atom_site_refinement_flags
    _atom_site_occupancy
    _atom_site_symmetry_multiplicity
    _atom_site_disorder_assembly
    _atom_site_disorder_group
    S S1 0.45859(3) 0.25287(4) 0.01131(2) 0.04128(14) Uani d . 1 1 . .
    N N1 0.36364(10) 0.46192(12) 0.06560(7) 0.0318(3) Uani d . 1 1 . .
    N N2 0.26786(11) 0.35881(14) -0.04481(8) 0.0402(3) Uani d . 1 1 . .
    N N3 0.76832(11) 0.15037(14) 0.18041(8) 0.0413(3) Uani d . 1 1 . .
    O O1 0.48083(10) 0.52724(11) 0.17107(8) 0.0471(3) Uani d . 1 1 . .
    O O2 0.05024(13) 0.69653(15) -0.05111(10) 0.0735(5) Uani d . 1 1 . .
    O O3 0.14144(10) 0.76092(11) 0.06154(7) 0.0473(3) Uani d . 1 1 . .
    C C1 0.45910(12) 0.45135(15) 0.11618(9) 0.0337(3) Uani d . 1 1 . .
    C C2 0.52334(12) 0.33419(15) 0.09404(9) 0.0343(3) Uani d . 1 1 . .
    C C3 0.34879(12) 0.36725(15) 0.00763(9) 0.0338(3) Uani d . 1 1 . .
    C C4 0.19135(13) 0.46391(15) -0.04784(9) 0.0362(3) Uani d . 1 1 . .
    C C5 0.19370(12) 0.56033(15) 0.00841(9) 0.0336(3) Uani d . 1 1 . .
    C C6 0.27014(12) 0.55164(14) 0.08448(9) 0.0316(3) Uani d . 1 1 . .
    H H6 0.3014 0.6379 0.0965 0.038 Uiso calc R 1 1 . .
    C C7 0.20515(11) 0.50354(15) 0.15961(9) 0.0330(3) Uani d . 1 1 . .
    C C8 0.16948(14) 0.59098(18) 0.21843(10) 0.0446(4) Uani d . 1 1 . .
    H H8 0.1883 0.6784 0.2138 0.054 Uiso calc R 1 1 . .
    C C9 0.10566(17) 0.5486(2) 0.28426(11) 0.0588(5) Uani d . 1 1 . .
    H H9 0.0809 0.6081 0.3233 0.071 Uiso calc R 1 1 . .
    C C10 0.07856(16) 0.4197(2) 0.29245(11) 0.0573(5) Uani d . 1 1 . .
    H H10 0.0360 0.3919 0.3370 0.069 Uiso calc R 1 1 . .
    C C11 0.11433(15) 0.3322(2) 0.23496(11) 0.0520(4) Uani d . 1 1 . .
    H H11 0.0967 0.2446 0.2406 0.062 Uiso calc R 1 1 . .
    C C12 0.17686(14) 0.37389(17) 0.16826(10) 0.0422(4) Uani d . 1 1 . .
    H H12 0.2001 0.3141 0.1289 0.051 Uiso calc R 1 1 . .
    C C13 0.11228(15) 0.45209(19) -0.12025(11) 0.0485(4) Uani d . 1 1 . .
    H H13A 0.0502 0.5112 -0.1137 0.073 Uiso calc R 1 1 . .
    H H13B 0.0840 0.3648 -0.1235 0.073 Uiso calc R 1 1 . .
    H H13C 0.1520 0.4728 -0.1699 0.073 Uiso calc R 1 1 . .
    C C14 0.12023(13) 0.67570(16) 0.00121(10) 0.0396(4) Uani d . 1 1 . .
    C C15 0.07470(16) 0.87886(19) 0.05991(13) 0.0561(5) Uani d . 1 1 . .
    H H15A -0.0034 0.8591 0.0727 0.067 Uiso calc R 1 1 . .
    H H15B 0.0768 0.9173 0.0054 0.067 Uiso calc R 1 1 . .
    C C16 0.1209(2) 0.9705(3) 0.12081(18) 0.0907(9) Uani d . 1 1 . .
    H H16A 0.1136 0.9345 0.1751 0.136 Uiso calc R 1 1 . .
    H H16B 0.0799 1.0509 0.1176 0.136 Uiso calc R 1 1 . .
    H H16C 0.1993 0.9861 0.1096 0.136 Uiso calc R 1 1 . .
    C C17 0.61539(12) 0.29575(16) 0.13690(10) 0.0371(3) Uani d . 1 1 . .
    H H17 0.6411 0.3529 0.1773 0.045 Uiso calc R 1 1 . .
    C C18 0.67851(12) 0.17881(16) 0.12828(10) 0.0384(4) Uani d . 1 1 . .
    C C19 0.66600(15) 0.07268(18) 0.07624(12) 0.0503(4) Uani d . 1 1 . .
    H H19 0.6123 0.0643 0.0343 0.060 Uiso calc R 1 1 . .
    C C20 0.74750(17) -0.01876(19) 0.09753(13) 0.0572(5) Uani d . 1 1 . .
    H H20 0.7581 -0.0994 0.0729 0.069 Uiso calc R 1 1 . .
    C C21 0.80908(15) 0.03176(18) 0.16125(12) 0.0516(4) Uani d . 1 1 . .
    H H21 0.8697 -0.0091 0.1875 0.062 Uiso calc R 1 1 . .
    C C22 0.81581(16) 0.23339(19) 0.24420(13) 0.0548(5) Uani d . 1 1 . .
    H H22A 0.8705 0.1853 0.2760 0.082 Uiso calc R 1 1 . .
    H H22B 0.7565 0.2628 0.2796 0.082 Uiso calc R 1 1 . .
    H H22C 0.8518 0.3069 0.2192 0.082 Uiso calc R 1 1 . .
loop_
    _atom_site_aniso_label
    _atom_site_aniso_U_11
    _atom_site_aniso_U_22
    _atom_site_aniso_U_33
    _atom_site_aniso_U_12
    _atom_site_aniso_U_13
    _atom_site_aniso_U_23
    S1 0.0416(2) 0.0415(2) 0.0407(2) 0.01238(17) -0.00433(17) -0.00727(16)
    N1 0.0271(6) 0.0325(7) 0.0358(6) 0.0032(5) -0.0009(5) -0.0010(5)
    N2 0.0418(7) 0.0412(8) 0.0373(7) 0.0070(6) -0.0067(6) -0.0036(6)
    N3 0.0334(7) 0.0417(8) 0.0488(8) 0.0044(6) -0.0002(6) 0.0088(6)
    O1 0.0408(6) 0.0430(7) 0.0573(7) 0.0047(5) -0.0145(5) -0.0128(6)
    O2 0.0766(10) 0.0619(9) 0.0813(10) 0.0293(8) -0.0421(8) -0.0117(8)
    O3 0.0500(7) 0.0418(7) 0.0499(7) 0.0171(5) -0.0098(5) -0.0021(5)
    C1 0.0281(7) 0.0335(8) 0.0396(8) -0.0014(6) -0.0007(6) 0.0012(6)
    C2 0.0296(7) 0.0346(8) 0.0388(8) 0.0004(6) 0.0019(6) 0.0010(6)
    C3 0.0346(7) 0.0338(8) 0.0331(7) 0.0041(6) 0.0019(6) 0.0005(6)
    C4 0.0334(7) 0.0393(8) 0.0359(7) 0.0015(6) -0.0023(6) 0.0039(6)
    C5 0.0289(7) 0.0357(8) 0.0363(7) 0.0019(6) -0.0008(6) 0.0055(6)
    C6 0.0283(7) 0.0288(7) 0.0376(8) 0.0036(6) -0.0016(6) -0.0014(6)
    C7 0.0263(7) 0.0398(8) 0.0328(7) 0.0047(6) -0.0051(6) -0.0007(6)
    C8 0.0474(9) 0.0451(10) 0.0413(9) 0.0062(8) -0.0028(7) -0.0075(7)
    C9 0.0566(11) 0.0806(15) 0.0395(9) 0.0131(10) 0.0064(8) -0.0122(9)
    C10 0.0463(10) 0.0845(16) 0.0412(9) 0.0007(10) 0.0076(8) 0.0094(9)
    C11 0.0436(9) 0.0572(11) 0.0554(10) -0.0039(8) 0.0033(8) 0.0114(9)
    C12 0.0403(8) 0.0430(9) 0.0433(9) 0.0009(7) 0.0033(7) -0.0006(7)
    C13 0.0467(9) 0.0545(11) 0.0442(9) 0.0063(8) -0.0121(7) -0.0035(8)
    C14 0.0358(8) 0.0402(9) 0.0427(8) 0.0044(7) -0.0033(7) 0.0062(7)
    C15 0.0539(11) 0.0439(10) 0.0703(12) 0.0189(8) -0.0066(9) -0.0017(9)
    C16 0.0925(18) 0.0751(17) 0.1037(19) 0.0376(14) -0.0330(15) -0.0384(14)
    C17 0.0305(7) 0.0371(8) 0.0437(8) 0.0001(6) -0.0004(6) 0.0003(7)
    C18 0.0294(7) 0.0393(9) 0.0465(9) 0.0029(6) 0.0007(6) 0.0054(7)
    C19 0.0444(9) 0.0479(10) 0.0584(11) 0.0083(8) -0.0045(8) -0.0052(8)
    C20 0.0566(11) 0.0425(10) 0.0725(13) 0.0140(9) 0.0016(10) -0.0040(9)
    C21 0.0438(9) 0.0447(10) 0.0663(12) 0.0142(8) 0.0024(8) 0.0129(9)
    C22 0.0479(10) 0.0532(11) 0.0628(12) 0.0022(8) -0.0167(9) 0.0072(9)
_geom_special_details
;
All e.s.d.'s (except the e.s.d. in the dihedral angle between two l.s. planes)
are estimated using the full covariance matrix. The cell e.s.d.'s are taken
into account individually in the estimation of e.s.d.'s in distances, angles
and torsion angles; correlations between e.s.d.'s in cell parameters are only
used when they are defined by crystal symmetry. An approximate (isotropic)
treatment of cell e.s.d.'s is used for estimating e.s.d.'s involving l.s.
planes.
;
loop_
    _geom_bond_atom_site_label_1
    _geom_bond_atom_site_label_2
    _geom_bond_site_symmetry_2
    _geom_bond_distance
    _geom_bond_publ_flag
    S1 C2 . 1.7515(15) ?
    S1 C3 . 1.7525(15) ?
    N1 C3 . 1.3644(19) ?
    N1 C1 . 1.3927(18) ?
    N1 C6 . 1.4747(18) ?
    N2 C3 . 1.2767(19) ?
    N2 C4 . 1.410(2) ?
    N3 C21 . 1.350(2) ?
    N3 C18 . 1.382(2) ?
    N3 C22 . 1.451(2) ?
    O1 C1 . 1.2103(18) ?
    O2 C14 . 1.1986(19) ?
    O3 C14 . 1.336(2) ?
    O3 C15 . 1.448(2) ?
    C1 C2 . 1.471(2) ?
    C2 C17 . 1.345(2) ?
    C4 C5 . 1.348(2) ?
    C4 C13 . 1.499(2) ?
    C5 C14 . 1.475(2) ?
    C5 C6 . 1.525(2) ?
    C6 C7 . 1.530(2) ?
    C6 H6 . 0.9800 ?
    C7 C8 . 1.381(2) ?
    C7 C12 . 1.383(2) ?
    C8 C9 . 1.384(3) ?
    C8 H8 . 0.9300 ?
    C9 C10 . 1.371(3) ?
    C9 H9 . 0.9300 ?
    C10 C11 . 1.367(3) ?
    C10 H10 . 0.9300 ?
    C11 C12 . 1.385(2) ?
    C11 H11 . 0.9300 ?
    C12 H12 . 0.9300 ?
    C13 H13A . 0.9600 ?
    C13 H13B . 0.9600 ?
    C13 H13C . 0.9600 ?
    C15 C16 . 1.467(3) ?
    C15 H15A . 0.9700 ?
    C15 H15B . 0.9700 ?
    C16 H16A . 0.9600 ?
    C16 H16B . 0.9600 ?
    C16 H16C . 0.9600 ?
    C17 C18 . 1.424(2) ?
    C17 H17 . 0.9300 ?
    C18 C19 . 1.388(2) ?
    C19 C20 . 1.388(3) ?
    C19 H19 . 0.9300 ?
    C20 C21 . 1.362(3) ?
    C20 H20 . 0.9300 ?
    C21 H21 . 0.9300 ?
    C22 H22A . 0.9600 ?
    C22 H22B . 0.9600 ?
    C22 H22C . 0.9600 ?
loop_
    _geom_angle_atom_site_label_1
    _geom_angle_atom_site_label_2
    _geom_angle_atom_site_label_3
    _geom_angle_site_symmetry_1
    _geom_angle_site_symmetry_3
    _geom_angle
    _geom_angle_publ_flag
    C2 S1 C3 . . 91.30(7) ?
    C3 N1 C1 . . 116.64(12) ?
    C3 N1 C6 . . 119.93(12) ?
    C1 N1 C6 . . 122.05(12) ?
    C3 N2 C4 . . 116.54(13) ?
    C21 N3 C18 . . 108.92(15) ?
    C21 N3 C22 . . 124.10(15) ?
    C18 N3 C22 . . 126.96(14) ?
    C14 O3 C15 . . 116.02(13) ?
    O1 C1 N1 . . 123.23(14) ?
    O1 C1 C2 . . 127.04(14) ?
    N1 C1 C2 . . 109.69(12) ?
    C17 C2 C1 . . 122.10(14) ?
    C17 C2 S1 . . 126.93(13) ?
    C1 C2 S1 . . 110.87(10) ?
    N2 C3 N1 . . 126.75(14) ?
    N2 C3 S1 . . 121.76(12) ?
    N1 C3 S1 . . 111.48(10) ?
    C5 C4 N2 . . 122.14(13) ?
    C5 C4 C13 . . 126.79(15) ?
    N2 C4 C13 . . 111.07(14) ?
    C4 C5 C14 . . 122.06(14) ?
    C4 C5 C6 . . 120.85(13) ?
    C14 C5 C6 . . 117.05(13) ?
    N1 C6 C5 . . 107.91(11) ?
    N1 C6 C7 . . 110.27(12) ?
    C5 C6 C7 . . 111.47(11) ?
    N1 C6 H6 . . 109.0 ?
    C5 C6 H6 . . 109.0 ?
    C7 C6 H6 . . 109.0 ?
    C8 C7 C12 . . 118.85(15) ?
    C8 C7 C6 . . 119.96(15) ?
    C12 C7 C6 . . 121.13(13) ?
    C7 C8 C9 . . 120.06(18) ?
    C7 C8 H8 . . 120.0 ?
    C9 C8 H8 . . 120.0 ?
    C10 C9 C8 . . 120.59(18) ?
    C10 C9 H9 . . 119.7 ?
    C8 C9 H9 . . 119.7 ?
    C11 C10 C9 . . 119.81(17) ?
    C11 C10 H10 . . 120.1 ?
    C9 C10 H10 . . 120.1 ?
    C10 C11 C12 . . 120.04(19) ?
    C10 C11 H11 . . 120.0 ?
    C12 C11 H11 . . 120.0 ?
    C7 C12 C11 . . 120.65(16) ?
    C7 C12 H12 . . 119.7 ?
    C11 C12 H12 . . 119.7 ?
    C4 C13 H13A . . 109.5 ?
    C4 C13 H13B . . 109.5 ?
    H13A C13 H13B . . 109.5 ?
    C4 C13 H13C . . 109.5 ?
    H13A C13 H13C . . 109.5 ?
    H13B C13 H13C . . 109.5 ?
    O2 C14 O3 . . 121.64(15) ?
    O2 C14 C5 . . 126.98(16) ?
    O3 C14 C5 . . 111.37(13) ?
    O3 C15 C16 . . 109.13(16) ?
    O3 C15 H15A . . 109.9 ?
    C16 C15 H15A . . 109.9 ?
    O3 C15 H15B . . 109.9 ?
    C16 C15 H15B . . 109.9 ?
    H15A C15 H15B . . 108.3 ?
    C15 C16 H16A . . 109.5 ?
    C15 C16 H16B . . 109.5 ?
    H16A C16 H16B . . 109.5 ?
    C15 C16 H16C . . 109.5 ?
    H16A C16 H16C . . 109.5 ?
    H16B C16 H16C . . 109.5 ?
    C2 C17 C18 . . 128.30(15) ?
    C2 C17 H17 . . 115.8 ?
    C18 C17 H17 . . 115.8 ?
    N3 C18 C19 . . 106.40(14) ?
    N3 C18 C17 . . 121.26(15) ?
    C19 C18 C17 . . 132.26(15) ?
    C18 C19 C20 . . 108.23(17) ?
    C18 C19 H19 . . 125.9 ?
    C20 C19 H19 . . 125.9 ?
    C21 C20 C19 . . 107.12(17) ?
    C21 C20 H20 . . 126.4 ?
    C19 C20 H20 . . 126.4 ?
    N3 C21 C20 . . 109.33(16) ?
    N3 C21 H21 . . 125.3 ?
    C20 C21 H21 . . 125.3 ?
    N3 C22 H22A . . 109.5 ?
    N3 C22 H22B . . 109.5 ?
    H22A C22 H22B . . 109.5 ?
    N3 C22 H22C . . 109.5 ?
    H22A C22 H22C . . 109.5 ?
    H22B C22 H22C . . 109.5 ?
loop_
    _geom_torsion_atom_site_label_1
    _geom_torsion_atom_site_label_2
    _geom_torsion_atom_site_label_3
    _geom_torsion_atom_site_label_4
    _geom_torsion_site_symmetry_1
    _geom_torsion_site_symmetry_2
    _geom_torsion_site_symmetry_3
    _geom_torsion_site_symmetry_4
    _geom_torsion
    _geom_torsion_publ_flag
    C3 N1 C1 O1 . . . . -178.40(14) ?
    C6 N1 C1 O1 . . . . -11.8(2) ?
    C3 N1 C1 C2 . . . . -0.46(18) ?
    C6 N1 C1 C2 . . . . 166.11(12) ?
    O1 C1 C2 C17 . . . . 2.4(2) ?
    N1 C1 C2 C17 . . . . -175.41(14) ?
    O1 C1 C2 S1 . . . . 179.05(14) ?
    N1 C1 C2 S1 . . . . 1.22(15) ?
    C3 S1 C2 C17 . . . . 175.15(15) ?
    C3 S1 C2 C1 . . . . -1.27(11) ?
    C4 N2 C3 N1 . . . . 5.9(2) ?
    C4 N2 C3 S1 . . . . -173.22(11) ?
    C1 N1 C3 N2 . . . . -179.70(15) ?
    C6 N1 C3 N2 . . . . 13.4(2) ?
    C1 N1 C3 S1 . . . . -0.50(16) ?
    C6 N1 C3 S1 . . . . -167.38(10) ?
    C2 S1 C3 N2 . . . . -179.73(14) ?
    C2 S1 C3 N1 . . . . 1.03(11) ?
    C3 N2 C4 C5 . . . . -8.6(2) ?
    C3 N2 C4 C13 . . . . 170.92(14) ?
    N2 C4 C5 C14 . . . . 174.67(14) ?
    C13 C4 C5 C14 . . . . -4.7(2) ?
    N2 C4 C5 C6 . . . . -7.7(2) ?
    C13 C4 C5 C6 . . . . 172.92(15) ?
    C3 N1 C6 C5 . . . . -26.08(17) ?
    C1 N1 C6 C5 . . . . 167.78(13) ?
    C3 N1 C6 C7 . . . . 95.89(15) ?
    C1 N1 C6 C7 . . . . -70.25(17) ?
    C4 C5 C6 N1 . . . . 23.55(19) ?
    C14 C5 C6 N1 . . . . -158.71(12) ?
    C4 C5 C6 C7 . . . . -97.67(16) ?
    C14 C5 C6 C7 . . . . 80.07(16) ?
    N1 C6 C7 C8 . . . . 139.00(14) ?
    C5 C6 C7 C8 . . . . -101.17(16) ?
    N1 C6 C7 C12 . . . . -43.80(18) ?
    C5 C6 C7 C12 . . . . 76.03(17) ?
    C12 C7 C8 C9 . . . . -0.6(2) ?
    C6 C7 C8 C9 . . . . 176.68(15) ?
    C7 C8 C9 C10 . . . . 0.9(3) ?
    C8 C9 C10 C11 . . . . -0.3(3) ?
    C9 C10 C11 C12 . . . . -0.6(3) ?
    C8 C7 C12 C11 . . . . -0.3(2) ?
    C6 C7 C12 C11 . . . . -177.55(14) ?
    C10 C11 C12 C7 . . . . 0.9(3) ?
    C15 O3 C14 O2 . . . . 0.3(2) ?
    C15 O3 C14 C5 . . . . 179.36(14) ?
    C4 C5 C14 O2 . . . . 2.3(3) ?
    C6 C5 C14 O2 . . . . -175.46(18) ?
    C4 C5 C14 O3 . . . . -176.79(14) ?
    C6 C5 C14 O3 . . . . 5.49(19) ?
    C14 O3 C15 C16 . . . . -170.47(19) ?
    C1 C2 C17 C18 . . . . 172.86(15) ?
    S1 C2 C17 C18 . . . . -3.2(3) ?
    C21 N3 C18 C19 . . . . -0.08(18) ?
    C22 N3 C18 C19 . . . . 178.08(16) ?
    C21 N3 C18 C17 . . . . 177.00(14) ?
    C22 N3 C18 C17 . . . . -4.8(2) ?
    C2 C17 C18 N3 . . . . -176.53(15) ?
    C2 C17 C18 C19 . . . . -0.3(3) ?
    N3 C18 C19 C20 . . . . 0.3(2) ?
    C17 C18 C19 C20 . . . . -176.32(17) ?
    C18 C19 C20 C21 . . . . -0.4(2) ?
    C18 N3 C21 C20 . . . . -0.2(2) ?
    C22 N3 C21 C20 . . . . -178.41(17) ?
    C19 C20 C21 N3 . . . . 0.4(2) ?
data_New_Global_Publ_Block
_journal_date_recd_electronic     2012-09-01
_journal_date_accepted     2012-10-05
_journal_name_full     'Acta Crystallographica, Section E'
_journal_year     2012
_journal_volume     68
_journal_issue     11
_journal_page_first     o3099
_journal_page_last     o3099
_journal_paper_category     QO
_journal_paper_doi     10.1107/S1600536812041748
_journal_coeditor_code     AA2075
_publ_contact_author_name     'Xiaokun Li'
_publ_contact_author_address
;
Wenzhou Medical College, School of Pharmacy, Wenzhou 325035, P. R. China
;
_publ_contact_author_email     'proflxk@163.com'
_publ_contact_author_fax     ?
_publ_contact_author_phone     ?
_publ_section_title
;\
Ethyl
7-methyl-2-((1-methyl-1<i>H</i>-pyrrol-2-yl)methylene)-3-oxo-5-phenyl-3,5-\
dihydro-2<i>H</i>-thiazolo[3,2-<i>a</i>]pyrimidine-6-carboxylate
;
_publ_section_title_footnote     .
loop_
    _publ_author_name
    _publ_author_footnote
    _publ_author_address
    'Hu, Jie' .
;
Wenzhou Medical College, School of Pharmacy, Wenzhou 325035,
People's Republic of China
;
    'Wu, Xi-Xi' .
;
Wenzhou Medical College, School of Pharmacy, Wenzhou 325035,
People's Republic of China
;
    'Shen, Xue-Qian' .
;
Wenzhou Medical College, School of Pharmacy, Wenzhou 325035,
People's Republic of China
;
    'Tang, Long-Guang' .
;
Wenzhou Medical College, School of Pharmacy, Wenzhou 325035,
People's Republic of China
;
    'Li, Xiao-Kun' .
;
Wenzhou Medical College, School of Pharmacy, Wenzhou 325035,
People's Republic of China
;
_publ_section_synopsis     .
