# Supplementary material for: Ethyl 7-methyl-2-((1-methyl-1H-pyrrol-2-yl)methyl­ene)-3-oxo-5-phenyl-3,5-dihydro-2H-thia­zolo[3,2-a]pyrimidine-6-carboxyl­ate
Source: Acta Crystallogr Sect E Struct Rep Online. 2012 Oct 10;68(Pt 11):o3099. doi: 10.1107/S1600536812041748 (PMC3515200; doi:10.1107/S1600536812041748)
Supplement: Supplementary file 2 [file e-68-o3099-Isup2.hkl]

# 
# h,k,l, Fc-squared, Fo-squared, sigma(Fo-squared) and status flag 
# 
data_I
_shelx_title ' cd211433 in P2(1)/n' 
_shelx_refln_list_code          4 
_shelx_F_calc_maximum      195.01 
_exptl_crystal_F_000       856.00 
_reflns_d_resolution_high  0.8107 
 
loop_ 
 _symmetry_equiv_pos_as_xyz 
 'x, y, z' 
 '-x+1/2, y+1/2, -z+1/2' 
 '-x, -y, -z' 
 'x-1/2, -y-1/2, z-1/2' 
 
_cell_length_a    11.8187 
_cell_length_b    10.2911 
_cell_length_c    16.2290 
_cell_angle_alpha  90.000 
_cell_angle_beta   90.584 
_cell_angle_gamma  90.000 
 
_shelx_F_squared_multiplier     1.000 
 
loop_ 
 _refln_index_h 
 _refln_index_k 
 _refln_index_l 
 _refln_F_squared_calc 
 _refln_F_squared_meas 
 _refln_F_squared_sigma 
 _refln_observed_status 
   2   0   0     2972.11     3085.43     44.41 o 
   4   0   0     1073.53      955.00     13.93 o 
   6   0   0      521.60      589.23      9.28 o 
   8   0   0       18.32       12.35      1.57 o 
  10   0   0      132.76      119.25      4.49 o 
  12   0   0      389.22      362.97     13.46 o 
  14   0   0      358.55      367.91     14.59 o 
   1   1   0      165.00      172.09      2.91 o 
   2   1   0     5717.44     6129.01     72.81 o 
   3   1   0     5860.88     6442.51     76.44 o 
   4   1   0      553.63      555.89      7.42 o 
   5   1   0      135.02      121.85      2.37 o 
   6   1   0     1507.10     1665.07     17.05 o 
   7   1   0      391.87      387.44      5.93 o 
   8   1   0      549.17      439.33     25.77 o 
   9   1   0      185.33      172.94      4.34 o 
  10   1   0      186.80      187.48      4.90 o 
  11   1   0      865.55      834.16     14.38 o 
  12   1   0      366.18      358.58      7.92 o 
  13   1   0      174.68      159.32      6.04 o 
  14   1   0       27.01       23.14      2.87 o 
   1   2   0     8882.40     9458.84    130.19 o 
   2   2   0     5257.14     5707.69     96.09 o 
   3   2   0        9.13        6.06      0.40 o 
   4   2   0       42.09       32.68      1.68 o 
   5   2   0      240.39      281.89      4.41 o 
   6   2   0        0.12        0.06      0.50 o 
   7   2   0        1.92        0.63      0.54 o 
   8   2   0       34.09       28.44      2.17 o 
   9   2   0       44.39       42.74      2.29 o 
  10   2   0      607.26      572.96     10.59 o 
  11   2   0      267.46      281.04      6.59 o 
  12   2   0       79.54       81.57      4.33 o 
  13   2   0        2.88        1.94      1.43 o 
  14   2   0       65.62       66.53      4.92 o 
   1   3   0      798.07      797.88     11.82 o 
   2   3   0      576.52      533.37     10.39 o 
   3   3   0      131.43      111.19      3.28 o 
   4   3   0      742.91      762.64     11.92 o 
   5   3   0      177.03      206.43      3.50 o 
   6   3   0     1087.31     1060.36     13.97 o 
   7   3   0      405.60      414.73      6.84 o 
   8   3   0      675.75      629.55     11.02 o 
   9   3   0      155.58      166.48      4.53 o 
  10   3   0        8.44       14.53      1.76 o 
  11   3   0        0.75        2.45      1.20 o 
  12   3   0        0.02       -0.31      1.20 o 
  13   3   0       55.45       62.96      3.58 o 
  14   3   0        0.17       -1.19      1.25 o 
   0   4   0     4537.61     4648.18    112.45 o 
   1   4   0       47.50       65.96      1.85 o 
   2   4   0     1010.37      965.64     14.37 o 
   3   4   0     6470.43     7495.89    126.72 o 
   4   4   0       45.85       45.85      2.31 o 
   5   4   0       77.65       93.34      3.48 o 
   6   4   0      145.79      127.61      3.14 o 
   7   4   0        5.97       10.61      1.35 o 
   8   4   0       10.48        9.08      1.33 o 
   9   4   0       10.27       14.07      1.76 o 
  10   4   0       21.78       20.53      2.49 o 
  11   4   0       40.33       44.11      2.89 o 
  12   4   0      645.67      651.63     12.74 o 
  13   4   0       55.52       54.46      3.45 o 
   1   5   0      238.20      260.70      6.60 o 
   2   5   0     2052.98     2267.41     36.95 o 
   3   5   0       41.37       34.90      4.35 o 
   4   5   0      153.44      111.26      3.98 o 
   5   5   0       96.27      100.98      3.93 o 
   6   5   0      166.88      118.50      7.03 o 
   7   5   0      502.03      515.46     11.97 o 
   8   5   0     1167.40     1119.72     22.62 o 
   9   5   0        3.16        3.47      1.22 o 
  10   5   0        0.28        1.99      1.19 o 
  11   5   0       22.41       20.21      2.30 o 
  12   5   0      173.89      156.54      5.31 o 
  13   5   0        2.25        4.40      1.50 o 
   0   6   0        6.97       19.08      3.56 o 
   1   6   0      214.81      221.36      4.67 o 
   2   6   0      667.80      676.31     10.99 o 
   3   6   0       81.17       76.36      3.35 o 
   4   6   0      245.85      279.80     15.72 o 
   5   6   0     1118.78     1185.92     23.23 o 
   6   6   0       23.13       26.62      2.53 o 
   7   6   0      337.40      340.58      9.13 o 
   8   6   0      544.22      501.08     12.27 o 
   9   6   0        4.80        4.86      2.26 o 
  10   6   0      179.31      202.18      7.18 o 
  11   6   0       47.22       50.24      4.10 o 
  12   6   0        0.34        2.12      1.89 o 
   1   7   0      183.51      175.60      4.21 o 
   2   7   0      368.11      322.37     10.57 o 
   3   7   0       10.50       10.01      1.64 o 
   4   7   0      100.35      111.20      4.49 o 
   5   7   0        6.14        3.85      1.48 o 
   6   7   0      321.98      315.19      8.77 o 
   7   7   0       36.04       30.39      3.28 o 
   8   7   0      240.39      259.83     11.59 o 
   9   7   0       24.22       21.75      2.75 o 
  10   7   0       13.12       11.99      2.38 o 
  11   7   0        1.17        0.67      1.78 o 
  12   7   0       19.03       18.17      2.90 o 
   0   8   0       61.23       47.16      3.86 o 
   1   8   0      386.63      373.95      9.42 o 
   2   8   0        6.81        6.49      1.56 o 
   3   8   0        0.00        0.21      1.21 o 
   4   8   0      257.93      271.13      9.57 o 
   5   8   0      158.69      178.69      6.28 o 
   6   8   0        0.55       -0.24      1.22 o 
   7   8   0       37.08       32.89      3.22 o 
   8   8   0       45.16       58.12      4.12 o 
   9   8   0       31.66       32.01      3.39 o 
  10   8   0      170.12      174.27      9.22 o 
  11   8   0        8.61        5.77      2.19 o 
   1   9   0       85.44       89.87      3.56 o 
   2   9   0      625.64      621.53     14.27 o 
   3   9   0      221.42      222.64      7.18 o 
   4   9   0       20.30       13.56      2.29 o 
   5   9   0      109.79       87.87      4.53 o 
   6   9   0       23.08       29.09      3.12 o 
   7   9   0       75.99       66.27      4.50 o 
   8   9   0       18.72       22.53      4.28 o 
   9   9   0        1.03       -2.04      3.62 o 
  10   9   0       56.46       53.71      4.43 o 
   0  10   0     1354.27     1402.10     39.96 o 
   1  10   0      237.90      226.54      7.77 o 
   2  10   0       12.98        6.36      2.11 o 
   3  10   0       12.70       16.93      2.54 o 
   4  10   0       69.32       73.73      4.64 o 
   5  10   0       74.07       73.75      4.71 o 
   6  10   0        0.78        0.54      1.60 o 
   7  10   0       82.67       87.90      5.09 o 
   8  10   0        5.54        4.74      3.28 o 
   1  11   0      278.17      276.33      9.69 o 
   2  11   0       16.55       15.50      2.79 o 
   3  11   0       92.49       89.72      6.75 o 
   4  11   0       13.85       22.37      2.99 o 
   5  11   0       73.00       81.06      5.15 o 
   6  11   0       63.88       68.46      4.90 o 
   7  11   0        9.23        7.74      2.15 o 
   0  12   0        0.10        0.90      2.41 o 
   1  12   0       35.91       47.13      4.35 o 
   2  12   0       43.54       51.78      4.59 o 
   3  12   0        3.29        3.17      1.86 o 
   4  12   0       32.02       37.55      5.35 o 
 -13   0   1       66.81       60.43      5.62 o 
 -11   0   1      951.81      905.17     18.77 o 
  -9   0   1      173.37      173.19      5.30 o 
  -7   0   1      214.76      242.34      4.64 o 
  -5   0   1      835.72      775.83     11.78 o 
  -3   0   1       41.69       51.46      1.30 o 
  -1   0   1      670.76      634.49     13.21 o 
   1   0   1     1230.99     1347.45     22.92 o 
   3   0   1    27771.10    28058.80    992.42 o 
   5   0   1      515.68      439.04      6.99 o 
   7   0   1      536.48      606.59      9.64 o 
   9   0   1       89.64       89.88      3.57 o 
  11   0   1      517.57      524.38     12.29 o 
  13   0   1        1.06       -0.60      1.96 o 
 -14   1   1        1.86        0.09      1.58 o 
 -13   1   1       56.49       57.00      3.88 o 
 -12   1   1      174.12      173.93      5.04 o 
 -11   1   1        6.79        8.05      1.49 o 
 -10   1   1       45.73       44.46      2.42 o 
  -9   1   1       32.53       32.74      2.10 o 
  -8   1   1      268.91      249.45     14.58 o 
  -7   1   1     1429.46     1473.68     16.82 o 
  -6   1   1      941.01      941.85     15.24 o 
  -5   1   1      437.14      412.54      4.76 o 
  -4   1   1      411.81      427.34      5.22 o 
  -3   1   1      347.96      393.46      4.81 o 
  -2   1   1      162.16      173.78      2.86 o 
  -1   1   1      686.43      627.31      9.62 o 
   0   1   1    10952.49    10652.92    255.39 o 
   1   1   1     2685.33     2820.50     39.10 o 
   2   1   1      847.85      894.11     11.06 o 
   3   1   1      793.79      845.47     10.66 o 
   4   1   1     2204.96     2418.50     29.36 o 
   5   1   1     2766.10     2862.24     34.80 o 
   6   1   1      376.80      441.89      6.48 o 
   7   1   1       18.89       38.82      1.26 o 
   8   1   1      707.12      712.68     17.99 o 
   9   1   1      286.27      277.70      5.05 o 
  10   1   1      205.60      187.09      4.78 o 
  11   1   1        4.22        7.61      1.44 o 
  12   1   1      388.98      371.84      8.09 o 
  13   1   1        2.28        3.45      1.71 o 
  14   1   1        1.05        2.14      1.75 o 
 -14   2   1        2.16        1.39      1.60 o 
 -13   2   1      326.12      328.75      9.92 o 
 -12   2   1       97.12       98.69      6.72 o 
 -11   2   1      231.44      234.31      5.90 o 
 -10   2   1        2.19        1.02      1.00 o 
  -9   2   1       49.23       45.27      2.29 o 
  -8   2   1      316.00      300.59      4.64 o 
  -7   2   1      264.10      266.27      4.62 o 
  -6   2   1      114.88      119.50      4.32 o 
  -5   2   1     2231.86     2486.93     30.51 o 
  -4   2   1     2039.96     2174.66     26.62 o 
  -3   2   1      676.65      583.19      7.68 o 
  -2   2   1     7838.23     8466.08    141.90 o 
  -1   2   1     5249.81     5450.59     75.16 o 
   1   2   1      960.72     1071.54     16.59 o 
   2   2   1     1772.08     1922.58     23.36 o 
   3   2   1      338.27      381.41      5.28 o 
   4   2   1        3.24        1.74      0.51 o 
   5   2   1      156.83      176.35      3.13 o 
   6   2   1       36.00       37.59      1.38 o 
   7   2   1     1527.21     1609.97     20.59 o 
   8   2   1      255.80      243.72      4.46 o 
   9   2   1      100.29       78.90      3.81 o 
  10   2   1        1.86        1.92      1.06 o 
  11   2   1        0.36       -0.20      1.05 o 
  12   2   1        0.12        0.48      1.18 o 
  13   2   1      517.03      529.07     14.96 o 
  14   2   1       14.84       19.25      2.73 o 
 -14   3   1        0.14        0.54      1.42 o 
 -13   3   1       70.52       69.71      4.66 o 
 -12   3   1        3.04        5.06      1.49 o 
 -11   3   1        0.17        0.51      1.24 o 
 -10   3   1      213.32      226.49      5.71 o 
  -9   3   1        0.41       -0.34      0.67 o 
  -8   3   1      563.23      605.61      9.25 o 
  -7   3   1      588.81      550.39      9.72 o 
  -6   3   1      199.19      212.82      4.00 o 
  -5   3   1     3598.77     3684.79     44.70 o 
  -4   3   1        9.92       14.05      1.12 o 
  -3   3   1      681.38      649.03     12.60 o 
  -2   3   1     2347.88     2530.52     43.69 o 
  -1   3   1      763.05      744.79     11.10 o 
   0   3   1      828.71      828.07     21.26 o 
   1   3   1       32.56       33.72      1.13 o 
   2   3   1     1082.00     1029.68     15.03 o 
   3   3   1      621.63      669.75     10.20 o 
   4   3   1      216.33      222.10      3.57 o 
   5   3   1     1458.20     1575.12     19.85 o 
   6   3   1       11.49       10.60      0.97 o 
   7   3   1     1238.53     1250.27     16.42 o 
   8   3   1      146.79      145.23      3.95 o 
   9   3   1      163.65      175.64      4.60 o 
  10   3   1      794.59      769.45     15.61 o 
  11   3   1       33.95       31.39      2.42 o 
  12   3   1        0.17        1.04      1.31 o 
  13   3   1        1.89       -0.29      1.27 o 
  14   3   1       96.73      104.75      5.79 o 
 -13   4   1       18.11       20.47      2.39 o 
 -12   4   1        0.00        1.52      1.46 o 
 -11   4   1      251.59      239.89     10.28 o 
 -10   4   1      162.57      158.37      4.76 o 
  -9   4   1      764.66      765.95     11.67 o 
  -8   4   1        3.67        1.28      0.95 o 
  -7   4   1       18.77       16.01      1.55 o 
  -6   4   1      347.11      329.56      6.62 o 
  -5   4   1      659.66      735.01     14.86 o 
  -4   4   1       60.63       54.10      2.55 o 
  -3   4   1     4484.96     5261.28     89.67 o 
  -2   4   1      321.95      349.95      5.92 o 
  -1   4   1     1360.94     1306.84     19.07 o 
   0   4   1     1539.89     1657.27     41.43 o 
   1   4   1      332.30      350.31      5.97 o 
   2   4   1       40.55       57.07      1.60 o 
   3   4   1     3594.83     3796.21     53.15 o 
   4   4   1      507.31      492.47     10.50 o 
   5   4   1      131.12      105.33      3.77 o 
   6   4   1       24.48       29.04      1.81 o 
   7   4   1      213.83      205.69      5.74 o 
   8   4   1      500.82      483.83      9.19 o 
   9   4   1       65.44       64.55      2.86 o 
  10   4   1       29.94       36.89      2.52 o 
  11   4   1       10.42        7.24      1.59 o 
  12   4   1       32.95       37.51      2.88 o 
  13   4   1      178.93      182.45      5.77 o 
 -13   5   1       30.81       28.33      2.69 o 
 -12   5   1       29.81       30.25      2.80 o 
 -11   5   1        0.15        0.66      1.26 o 
 -10   5   1      143.38      146.98      4.73 o 
  -9   5   1      449.59      431.80      9.01 o 
  -8   5   1      160.53      150.30      5.84 o 
  -7   5   1      600.65      602.28     13.42 o 
  -6   5   1       97.52       97.72      3.95 o 
  -5   5   1      200.22      229.04      6.38 o 
  -4   5   1       30.95       29.75      2.21 o 
  -3   5   1      247.16      235.88      6.18 o 
  -2   5   1     1245.94     1395.70     20.60 o 
  -1   5   1        4.39        0.62      0.70 o 
   0   5   1     1052.75      799.00     21.34 o 
   1   5   1      687.62      797.73     12.44 o 
   2   5   1     2254.11     2280.18     32.64 o 
   3   5   1     4973.05     5654.51     78.64 o 
   4   5   1        8.70        4.27      1.19 o 
   5   5   1     3510.48     3578.54     62.61 o 
   6   5   1        5.71        9.82      1.55 o 
   7   5   1      209.12      200.41      6.20 o 
   8   5   1      286.01      295.66      6.90 o 
   9   5   1       42.73       47.90      2.81 o 
  10   5   1        3.53        5.16      1.42 o 
  11   5   1      450.41      445.05      9.71 o 
  12   5   1       99.91       95.15      8.54 o 
  13   5   1        0.82        1.85      1.55 o 
 -12   6   1        9.55       14.63      2.64 o 
 -11   6   1       42.52       43.37      3.80 o 
 -10   6   1      276.89      276.02      7.02 o 
  -9   6   1      151.10      149.97      7.88 o 
  -8   6   1      492.87      430.42     11.03 o 
  -7   6   1      162.74      141.85      5.24 o 
  -6   6   1       34.93       24.76      2.35 o 
  -5   6   1       46.38       45.91      3.02 o 
  -4   6   1      325.51      366.78      9.04 o 
  -3   6   1      344.58      331.92      8.22 o 
  -2   6   1        5.95        9.56      0.97 o 
  -1   6   1       55.39       35.11      1.67 o 
   0   6   1      175.78      225.47      4.18 o 
   1   6   1     1422.14     1449.37     24.10 o 
   2   6   1        1.54        2.44      1.05 o 
   3   6   1      369.16      363.52      8.78 o 
   4   6   1      502.61      541.44     12.08 o 
   5   6   1      176.40      179.57      5.68 o 
   6   6   1      564.86      538.47     10.28 o 
   7   6   1      183.82      154.70      5.55 o 
   8   6   1        0.63       -0.23      2.45 o 
   9   6   1        6.05       10.33      2.04 o 
  10   6   1       31.12       41.61      3.65 o 
  11   6   1      416.10      432.28     11.88 o 
  12   6   1       37.98       41.39      5.24 o 
 -12   7   1        6.53        8.94      2.39 o 
 -11   7   1       25.87       37.96      3.79 o 
 -10   7   1       11.34       14.61      2.07 o 
  -9   7   1      129.54      128.43      5.51 o 
  -8   7   1       16.44       18.80      3.32 o 
  -7   7   1      462.79      439.38     11.18 o 
  -6   7   1      501.04      466.43     11.47 o 
  -5   7   1      953.74      944.50     19.53 o 
  -4   7   1      341.49      348.39      9.02 o 
  -3   7   1      338.82      279.75      7.59 o 
  -2   7   1       37.04       32.16      2.52 o 
  -1   7   1       25.67       31.32      2.00 o 
   0   7   1        4.57        6.17      0.89 o 
   1   7   1       95.89      100.57      3.00 o 
   2   7   1      119.86      114.75      4.40 o 
   3   7   1        0.59        4.37      2.47 o 
   4   7   1        0.67       -0.89      1.00 o 
   5   7   1      349.45      336.65      9.04 o 
   6   7   1        1.57        3.79      1.47 o 
   7   7   1      544.95      505.42     12.52 o 
   8   7   1       21.28       13.31      2.28 o 
   9   7   1       39.52       46.47      3.81 o 
  10   7   1       74.14       80.58      4.90 o 
  11   7   1      128.40      145.11      6.34 o 
  12   7   1       78.95       91.88      5.51 o 
 -11   8   1       70.95       76.15      5.14 o 
 -10   8   1       42.91       58.12     10.44 o 
  -9   8   1        6.55        5.20      2.28 o 
  -8   8   1        0.82        1.61      1.59 o 
  -7   8   1      214.26      228.51      7.54 o 
  -6   8   1      104.78       78.83      6.97 o 
  -5   8   1      118.66      106.83      4.68 o 
  -4   8   1       89.71       81.17      4.02 o 
  -3   8   1      123.37      106.45      4.49 o 
  -2   8   1       24.16       21.91      2.38 o 
  -1   8   1       65.57       63.97      3.43 o 
   0   8   1       89.72       91.38      2.71 o 
   1   8   1      268.44      259.44      7.40 o 
   2   8   1        0.02        0.17      1.81 o 
   3   8   1      488.70      434.84     11.50 o 
   4   8   1       52.31       63.17      3.86 o 
   5   8   1       30.92       22.04      2.52 o 
   6   8   1      544.67      504.37     12.63 o 
   7   8   1       38.11       36.10      3.34 o 
   8   8   1        2.52       -0.42      1.46 o 
   9   8   1       83.46       81.42      4.87 o 
  10   8   1       12.12        6.02      2.12 o 
  11   8   1       15.48       13.30      3.71 o 
 -10   9   1        0.38        2.84      2.01 o 
  -9   9   1       54.06       45.58      4.01 o 
  -8   9   1       12.37       10.37      2.28 o 
  -7   9   1      178.32      164.11      9.08 o 
  -6   9   1      123.66      119.99      5.35 o 
  -5   9   1       49.26       41.17      3.48 o 
  -4   9   1      122.12      116.85      8.39 o 
  -3   9   1      356.75      381.49     10.14 o 
  -2   9   1       55.21       53.00      3.64 o 
  -1   9   1      430.50      420.95      8.78 o 
   0   9   1      319.74      310.05      8.99 o 
   1   9   1      583.46      577.95     11.05 o 
   2   9   1       31.51       28.89      2.93 o 
   3   9   1       10.35       21.81      2.65 o 
   4   9   1       91.52       86.17      4.42 o 
   5   9   1      564.84      534.01     32.44 o 
   6   9   1        1.90        1.73      1.49 o 
   7   9   1      182.42      177.03      6.86 o 
   8   9   1       20.90       13.28      2.53 o 
   9   9   1       66.78       74.23      5.03 o 
  10   9   1       16.53       20.85      3.12 o 
  -8  10   1        3.28        4.79      1.97 o 
  -7  10   1        0.13        0.07      1.57 o 
  -6  10   1        0.12        0.26      1.66 o 
  -5  10   1       29.40       28.65      3.28 o 
  -4  10   1        0.06       -0.65      2.60 o 
  -3  10   1       17.31       17.53      2.59 o 
  -2  10   1      373.91      364.52     14.32 o 
  -1  10   1      427.52      420.08     11.41 o 
   0  10   1        0.11       -0.84      1.60 o 
   1  10   1      200.52      213.03      7.53 o 
   2  10   1       19.31       26.92      5.09 o 
   3  10   1      589.27      588.85     20.83 o 
   4  10   1      207.11      225.33      9.65 o 
   5  10   1       66.25       58.51      4.35 o 
   6  10   1        6.84        6.90      2.15 o 
   7  10   1       75.54       79.64      5.17 o 
   8  10   1        9.60        9.93      3.13 o 
  -7  11   1       65.59       76.51      5.14 o 
  -6  11   1       19.12       23.47      3.24 o 
  -5  11   1      423.92      444.18     12.33 o 
  -4  11   1        0.01        0.09      1.47 o 
  -3  11   1      327.42      317.81     13.42 o 
  -2  11   1      125.57      114.84      5.65 o 
  -1  11   1       10.61        6.45      2.17 o 
   0  11   1      172.91      177.68      9.08 o 
   1  11   1       85.82       83.84      5.18 o 
   2  11   1        5.03        2.87      1.88 o 
   3  11   1       62.04       65.14      6.45 o 
   4  11   1       65.16       73.70      6.71 o 
   5  11   1       54.81       66.88      4.76 o 
   6  11   1       12.87       14.17      2.68 o 
   7  11   1        2.97        4.02      1.92 o 
  -4  12   1        1.26        0.34      2.00 o 
  -3  12   1       68.44       77.81      5.31 o 
  -2  12   1       34.44       35.18      3.83 o 
  -1  12   1       28.54       36.87      3.93 o 
   0  12   1        2.14        1.83      1.92 o 
   1  12   1       50.54       55.56      4.66 o 
   2  12   1       15.36       13.41      3.37 o 
   3  12   1      117.50      118.70      6.97 o 
   4  12   1        1.39        9.46      3.05 o 
 -14   0   2        0.49       -2.22      2.00 o 
 -12   0   2      137.62      125.30      7.12 o 
 -10   0   2     2328.34     2299.97     77.48 o 
  -8   0   2        0.82        1.38      0.89 o 
  -6   0   2      661.59      556.12      8.97 o 
  -4   0   2     1312.15     1322.36     23.30 o 
  -2   0   2     3573.24     3730.98     51.76 o 
   0   0   2    10760.66    10472.23    180.15 o 
   2   0   2       61.21       44.93      1.42 o 
   4   0   2     7035.10     7702.22    129.29 o 
   6   0   2     1084.81     1100.47     20.19 o 
   8   0   2       21.40       11.26      1.47 o 
  10   0   2      378.09      327.04     18.79 o 
  12   0   2      646.79      618.40     19.68 o 
  14   0   2        1.37        2.60      2.30 o 
 -14   1   2      302.75      307.95     14.14 o 
 -13   1   2       91.13       97.46      4.72 o 
 -12   1   2       87.84       84.22      3.48 o 
 -11   1   2       25.63       22.74      2.04 o 
 -10   1   2      250.38      261.68      7.58 o 
  -9   1   2       90.89       85.59      3.92 o 
  -8   1   2      160.11      152.36      4.03 o 
  -7   1   2      812.93      798.13      9.66 o 
  -6   1   2      570.15      537.37      7.51 o 
  -5   1   2     1785.90     1861.78     26.91 o 
  -4   1   2     5246.92     5324.74     52.32 o 
  -3   1   2     4175.64     4279.53     45.95 o 
  -2   1   2    11121.85    11596.72    123.27 o 
  -1   1   2     1333.88     1506.42     21.28 o 
   0   1   2     3286.61     3314.66     46.67 o 
   1   1   2    11811.93    11029.29    140.73 o 
   2   1   2     6331.80     6501.12     69.44 o 
   3   1   2    11294.14    12183.68    143.92 o 
   4   1   2     4395.80     4754.38     56.84 o 
   5   1   2      752.51      774.71     10.27 o 
   6   1   2       38.67       63.97      1.77 o 
   7   1   2     1107.14     1169.05     15.34 o 
   8   1   2     1077.33     1019.47     30.02 o 
   9   1   2      151.01      165.03      3.60 o 
  10   1   2      315.33      312.72      5.72 o 
  11   1   2      101.75      106.86      5.67 o 
  12   1   2        8.24        7.32      1.56 o 
  13   1   2      136.08      149.75      5.72 o 
  14   1   2        5.23        5.34      1.71 o 
 -14   2   2       17.04       18.80      2.89 o 
 -13   2   2       18.22       23.55      2.46 o 
 -12   2   2       13.46       12.31      1.78 o 
 -11   2   2      320.85      330.81      7.36 o 
 -10   2   2       14.72       15.31      1.99 o 
  -9   2   2      265.94      288.17      6.23 o 
  -8   2   2       23.75       27.97      2.46 o 
  -7   2   2      137.40      151.06      3.51 o 
  -6   2   2      128.10      140.22      2.84 o 
  -5   2   2     1135.29     1247.06     14.32 o 
  -4   2   2      205.23      208.29      3.04 o 
  -3   2   2      334.77      323.55      4.18 o 
  -2   2   2    28536.45    28933.76    395.42 o 
  -1   2   2       63.36       53.83      1.32 o 
   0   2   2     2964.24     3154.05     85.85 o 
   1   2   2       30.50       35.89      1.37 o 
   2   2   2     1637.37     1704.54     20.84 o 
   3   2   2      348.87      392.76      4.83 o 
   4   2   2      251.19      281.33      4.31 o 
   5   2   2      114.14      125.41      2.49 o 
   6   2   2       47.37       49.41      1.56 o 
   7   2   2        0.96       -0.42      0.50 o 
   8   2   2      185.02      178.67      3.83 o 
   9   2   2        5.50       13.11      1.45 o 
  10   2   2     1019.26      982.84     16.17 o 
  11   2   2       12.53       15.74      1.77 o 
  12   2   2      392.68      392.56      8.54 o 
  13   2   2       40.85       42.94      3.00 o 
  14   2   2       15.34       17.93      2.45 o 
 -14   3   2       12.54       17.06      2.20 o 
 -13   3   2       16.75       14.70      2.14 o 
 -12   3   2        0.01       -1.54      1.02 o 
 -11   3   2      273.05      250.48      6.30 o 
 -10   3   2      498.92      464.54      9.23 o 
  -9   3   2      135.43      130.30      3.32 o 
  -8   3   2      535.78      527.50      8.90 o 
  -7   3   2      147.50      132.75      3.14 o 
  -6   3   2      197.57      199.85      3.26 o 
  -5   3   2     4300.44     4945.05     59.53 o 
  -4   3   2     2086.45     2280.55     32.38 o 
  -3   3   2        8.76        9.87      1.26 o 
  -2   3   2     1463.39     1601.80     22.87 o 
  -1   3   2     1255.34     1444.47     20.67 o 
   0   3   2     1314.41     1372.66     34.38 o 
   1   3   2        9.84       11.63      0.94 o 
   2   3   2      204.97      200.57      3.69 o 
   3   3   2      359.61      362.50      6.05 o 
   4   3   2       67.90       54.21      1.45 o 
   5   3   2      173.75      182.86      2.77 o 
   6   3   2     1781.67     1819.83     22.97 o 
   7   3   2        3.65        2.40      0.62 o 
   8   3   2      336.86      312.65      6.52 o 
   9   3   2      608.64      603.40     10.84 o 
  10   3   2        4.01        3.94      1.20 o 
  11   3   2        4.29        3.59      1.13 o 
  12   3   2        2.31        3.50      1.48 o 
  13   3   2       18.41       19.38      2.35 o 
  14   3   2        2.05        1.76      1.42 o 
 -13   4   2       40.99       41.13      4.66 o 
 -12   4   2      301.50      318.09      7.81 o 
 -11   4   2       59.43       56.69      3.17 o 
 -10   4   2      147.15      130.00      4.27 o 
  -9   4   2      127.60      114.02      3.27 o 
  -8   4   2      421.72      425.72      7.29 o 
  -7   4   2       74.22       61.18      2.23 o 
  -6   4   2      479.81      453.79     10.26 o 
  -5   4   2       95.41      106.38      3.74 o 
  -4   4   2       70.59       88.23      3.94 o 
  -3   4   2      365.91      392.05      8.54 o 
  -2   4   2       20.95        9.00      0.68 o 
  -1   4   2     1345.80     1400.93     20.37 o 
   0   4   2      779.68      783.17     20.70 o 
   1   4   2      172.28      152.36      3.20 o 
   2   4   2     1774.11     1708.34     24.65 o 
   3   4   2     3669.94     4176.64     58.35 o 
   4   4   2       58.75       60.74      1.88 o 
   5   4   2      233.39      284.54      5.26 o 
   6   4   2      426.35      390.07      7.45 o 
   7   4   2       50.31       49.04      2.32 o 
   8   4   2       52.89       57.32      3.59 o 
   9   4   2      717.90      735.62     12.96 o 
  10   4   2      510.11      491.79      9.77 o 
  11   4   2       16.41       18.03      2.45 o 
  12   4   2       13.21       13.52      1.99 o 
  13   4   2       45.84       55.76      3.52 o 
 -13   5   2        1.00        1.58      2.20 o 
 -12   5   2       62.52       63.57      3.66 o 
 -11   5   2       12.85       11.87      1.99 o 
 -10   5   2       17.29       23.68      3.40 o 
  -9   5   2      159.22      173.15      4.95 o 
  -8   5   2       43.28       37.62      2.41 o 
  -7   5   2       94.72       87.38      4.30 o 
  -6   5   2      436.92      405.80      9.68 o 
  -5   5   2      209.46      215.54      6.10 o 
  -4   5   2      780.21      703.50     14.40 o 
  -3   5   2      465.48      517.06     11.06 o 
  -2   5   2      123.27      105.42      4.79 o 
  -1   5   2     1130.38     1285.49     19.08 o 
   0   5   2     1505.04     1590.73     28.45 o 
   1   5   2      584.74      560.99     10.00 o 
   2   5   2      601.06      776.05     12.16 o 
   3   5   2      224.60      207.11      4.11 o 
   4   5   2     2099.18     2185.44     31.52 o 
   5   5   2      322.08      329.15      8.23 o 
   6   5   2      679.63      661.44     17.70 o 
   7   5   2       44.63       37.64      2.77 o 
   8   5   2     1279.80     1265.30     22.37 o 
   9   5   2        0.05        1.65      1.14 o 
  10   5   2      357.03      360.88      9.51 o 
  11   5   2        0.16       -0.45      1.23 o 
  12   5   2        3.01        5.73      1.88 o 
  13   5   2        8.49        4.67      2.51 o 
 -12   6   2      272.38      292.17      9.39 o 
 -11   6   2       75.92       74.49      4.66 o 
 -10   6   2       72.04       87.88      4.69 o 
  -9   6   2       44.47       43.35      3.39 o 
  -8   6   2       14.44       10.49      2.02 o 
  -7   6   2        7.48       12.82      1.96 o 
  -6   6   2       83.37       79.41      6.97 o 
  -5   6   2      191.28      199.83      6.06 o 
  -4   6   2       22.17       21.35      2.09 o 
  -3   6   2      114.84       96.25      4.17 o 
  -2   6   2      182.89      152.34      3.54 o 
  -1   6   2        6.75        0.49      0.57 o 
   0   6   2      599.27      566.36     13.53 o 
   1   6   2      321.39      362.49      6.70 o 
   2   6   2      297.53      253.12      6.94 o 
   3   6   2      554.21      570.44     12.42 o 
   4   6   2      233.30      205.57     21.03 o 
   5   6   2       19.02       28.35      2.47 o 
   6   6   2      106.94      121.64      4.69 o 
   7   6   2       14.02       15.06      2.81 o 
   8   6   2       83.76       70.21      3.89 o 
   9   6   2       69.21       66.54      3.47 o 
  10   6   2       18.56       19.92      2.79 o 
  11   6   2       45.76       49.35      4.16 o 
  12   6   2       55.90       57.75      4.44 o 
 -12   7   2        0.83        2.91      2.04 o 
 -11   7   2        1.39        1.94      1.90 o 
 -10   7   2       13.64       11.53      1.90 o 
  -9   7   2        0.25       -0.25      1.14 o 
  -8   7   2      113.73      135.92     11.21 o 
  -7   7   2        7.35        3.44      1.56 o 
  -6   7   2      192.35      233.06      7.13 o 
  -5   7   2       35.37       36.49      2.87 o 
  -4   7   2      734.90      716.29     15.37 o 
  -3   7   2      265.36      260.50      7.19 o 
  -2   7   2        7.22        4.73      1.39 o 
  -1   7   2       42.73       52.79      2.13 o 
   0   7   2      191.34      202.12      5.92 o 
   1   7   2      329.64      353.57     11.00 o 
   2   7   2      199.14      212.29      6.28 o 
   3   7   2      161.89      172.54     11.25 o 
   4   7   2        0.85        0.23      0.90 o 
   5   7   2       23.86       22.10      2.39 o 
   6   7   2      811.48      727.89     16.04 o 
   7   7   2      220.40      220.39      8.18 o 
   8   7   2        1.41        0.64      1.43 o 
   9   7   2      100.92      103.52      5.26 o 
  10   7   2        7.68        7.32      2.25 o 
  11   7   2       46.30       46.01      4.09 o 
  12   7   2       44.17       56.22      4.55 o 
 -11   8   2       48.72       63.90      4.69 o 
 -10   8   2      114.20      128.56      4.85 o 
  -9   8   2       80.96       91.09      4.97 o 
  -8   8   2        7.07       14.35      2.40 o 
  -7   8   2        2.23        4.23      2.54 o 
  -6   8   2       17.13       16.12      2.32 o 
  -5   8   2       51.59       49.88      3.50 o 
  -4   8   2        3.71        1.01      1.27 o 
  -3   8   2       25.12       23.78      2.50 o 
  -2   8   2      814.93      797.75     17.28 o 
  -1   8   2        5.29        6.46      1.51 o 
   0   8   2      153.19      141.25      3.52 o 
   1   8   2       47.04       46.13      2.58 o 
   2   8   2      118.36       98.53      5.15 o 
   3   8   2       85.87       82.25      4.00 o 
   4   8   2        2.24        0.76      1.18 o 
   5   8   2        7.57        4.94      2.28 o 
   6   8   2      121.32       97.73      4.67 o 
   7   8   2       21.67       27.42      3.09 o 
   8   8   2       45.15       36.47      3.52 o 
   9   8   2        0.52        1.70      1.78 o 
  10   8   2      256.53      245.10      8.63 o 
  11   8   2        0.41        0.00      1.92 o 
 -10   9   2       14.20       10.02      1.93 o 
  -9   9   2        0.57        1.74      1.63 o 
  -8   9   2      120.37      107.92      5.22 o 
  -7   9   2        0.87        2.34      1.88 o 
  -6   9   2       40.76       44.01      3.62 o 
  -5   9   2       55.33       58.11      3.97 o 
  -4   9   2       57.24       46.52      7.97 o 
  -3   9   2       19.68       16.27      2.92 o 
  -2   9   2      205.17      215.41      6.85 o 
  -1   9   2      142.42      134.43      4.34 o 
   0   9   2      204.21      216.59      7.18 o 
   1   9   2        1.06       -0.79      1.45 o 
   2   9   2      188.81      161.70      6.02 o 
   3   9   2      112.44      100.50      4.74 o 
   4   9   2       65.89       68.45      5.77 o 
   5   9   2      107.38      103.13      5.01 o 
   6   9   2        8.55       11.76      3.35 o 
   7   9   2        1.05        3.29      1.78 o 
   8   9   2      590.71      591.48     15.11 o 
   9   9   2       24.55       27.31      3.39 o 
  10   9   2       47.09       48.54      4.38 o 
  -8  10   2        2.53        1.34      1.71 o 
  -7  10   2        3.69        6.93      2.10 o 
  -6  10   2        3.22        2.20      1.64 o 
  -5  10   2        8.62       15.07      2.50 o 
  -4  10   2       81.75       69.63      4.38 o 
  -3  10   2        0.53       -0.58      1.42 o 
  -2  10   2       82.90       77.92      5.99 o 
  -1  10   2       19.89       19.14      2.82 o 
   0  10   2      558.19      564.83     13.98 o 
   1  10   2      210.55      194.14      7.12 o 
   2  10   2      202.87      196.12      7.14 o 
   3  10   2      432.75      426.37     11.55 o 
   4  10   2        0.05       -1.73      1.49 o 
   5  10   2        0.59       -0.19      1.46 o 
   6  10   2       98.50       86.57      5.10 o 
   7  10   2        0.90        5.32      2.53 o 
   8  10   2       60.56       68.37      5.04 o 
  -7  11   2       24.44       28.29      3.35 o 
  -6  11   2       66.59       89.15     10.31 o 
  -5  11   2       81.39       86.77      8.12 o 
  -4  11   2      205.62      192.05      7.12 o 
  -3  11   2        0.89        0.34      2.04 o 
  -2  11   2       66.14       49.58      4.20 o 
  -1  11   2       71.66       72.83      6.80 o 
   0  11   2       26.61       32.96      3.57 o 
   1  11   2        7.31        9.53      2.30 o 
   2  11   2        0.13       -1.98      1.45 o 
   3  11   2        6.30        5.92      2.83 o 
   4  11   2       25.36       30.50      4.60 o 
   5  11   2        2.42        3.57      2.94 o 
   6  11   2       23.77       31.97      3.60 o 
   7  11   2       77.95       64.75      4.94 o 
  -4  12   2        0.00        0.19      2.07 o 
  -3  12   2       81.56      103.86      6.84 o 
  -2  12   2      308.26      318.04     21.26 o 
  -1  12   2        2.24        2.44      2.26 o 
   0  12   2        0.71        0.96      1.67 o 
   1  12   2       13.76       12.59      2.66 o 
   2  12   2       19.39       19.89      3.15 o 
   3  12   2        6.11        6.35      2.07 o 
   4  12   2       71.13       68.61      7.01 o 
 -13   0   3      431.19      459.97     16.70 o 
 -11   0   3      218.31      205.99      6.45 o 
  -9   0   3      583.09      573.85     14.95 o 
  -7   0   3      296.76      312.63      5.77 o 
  -5   0   3     2170.43     2147.94     37.40 o 
  -3   0   3     1665.94     1858.59     26.31 o 
  -1   0   3      523.50      560.89      8.21 o 
   1   0   3     1688.86     1863.00     26.14 o 
   3   0   3     3917.57     3983.81     67.33 o 
   5   0   3      182.93      135.51      3.64 o 
   7   0   3       71.52       95.27      3.32 o 
   9   0   3        3.06        2.49      1.04 o 
  11   0   3      636.36      597.57     16.89 o 
  13   0   3      226.02      219.84     10.06 o 
 -14   1   3        1.08        1.31      1.53 o 
 -13   1   3       37.57       35.42      3.29 o 
 -12   1   3       21.70       24.62      2.27 o 
 -11   1   3        1.59        1.50      1.06 o 
 -10   1   3        0.51       -0.76      1.00 o 
  -9   1   3      201.67      177.61      8.11 o 
  -8   1   3        1.09        3.54      1.09 o 
  -7   1   3     1698.86     1732.20     21.95 o 
  -6   1   3       31.95       29.89      1.04 o 
  -5   1   3      756.98      786.11      9.33 o 
  -4   1   3      176.11      174.12      2.96 o 
  -3   1   3     2337.31     2339.14     25.57 o 
  -2   1   3    38030.78    35456.71    978.16 o 
  -1   1   3    16204.31    16310.86    194.56 o 
   0   1   3     1574.68     1702.42     24.18 o 
   1   1   3     2255.97     2281.69     34.66 o 
   2   1   3     5720.12     6060.38     72.63 o 
   3   1   3     1123.20     1228.18     13.64 o 
   4   1   3      516.49      574.70      7.75 o 
   5   1   3     1973.40     2037.63     25.18 o 
   6   1   3      681.34      705.03      9.68 o 
   7   1   3        2.27        0.39      0.52 o 
   8   1   3        0.52        1.35      0.63 o 
   9   1   3      390.46      327.95      5.74 o 
  10   1   3        5.57        2.64      0.86 o 
  11   1   3        5.95        6.35      1.35 o 
  12   1   3        2.09        2.23      1.49 o 
  13   1   3       98.88       97.21      6.35 o 
  14   1   3        0.01        0.92      1.42 o 
 -14   2   3        4.50        4.52      3.22 o 
 -13   2   3       81.17       85.42      3.88 o 
 -12   2   3        2.71        3.09      2.12 o 
 -11   2   3        5.74        4.14      1.52 o 
 -10   2   3      139.79      142.41      4.21 o 
  -9   2   3       52.48       43.45      2.33 o 
  -8   2   3        3.76        2.07      0.62 o 
  -7   2   3      445.64      434.69      5.99 o 
  -6   2   3       12.75       13.13      1.26 o 
  -5   2   3     2023.93     2156.58     23.98 o 
  -4   2   3      501.90      523.97      6.50 o 
  -3   2   3    10887.83    11198.16    133.82 o 
  -2   2   3    13469.28    14812.11    185.73 o 
  -1   2   3        0.18       -0.25      0.16 o 
   0   2   3      418.57      393.70      5.33 o 
   1   2   3     3429.28     3425.66     41.57 o 
   2   2   3      161.21      176.21      2.84 o 
   3   2   3     4700.94     4839.53     51.95 o 
   4   2   3      811.83      879.23     10.14 o 
   5   2   3      163.84      148.50      2.84 o 
   6   2   3      157.84      162.01      3.17 o 
   7   2   3       46.31       43.72      2.08 o 
   8   2   3       10.99       11.42      1.08 o 
   9   2   3      560.23      555.49     10.01 o 
  10   2   3      787.61      792.70     13.58 o 
  11   2   3      191.45      180.58      4.95 o 
  12   2   3       27.71       27.22      2.35 o 
  13   2   3        2.06        1.83      1.29 o 
  14   2   3        0.20        3.97      1.61 o 
 -14   3   3       13.30       15.00      2.12 o 
 -13   3   3        0.45        0.08      1.63 o 
 -12   3   3       11.14       12.61      2.14 o 
 -11   3   3       23.58       29.70      2.40 o 
 -10   3   3       77.94       74.36      3.14 o 
  -9   3   3       86.25       96.25      2.86 o 
  -8   3   3      122.01      116.25      3.03 o 
  -7   3   3      600.13      529.61     14.26 o 
  -6   3   3       50.73       63.29      1.59 o 
  -5   3   3     1779.28     1786.35     22.81 o 
  -4   3   3     1541.17     1760.91     22.14 o 
  -3   3   3       84.91       58.13      1.43 o 
  -2   3   3      518.00      574.12      8.82 o 
  -1   3   3      355.01      325.63      6.00 o 
   0   3   3     1237.71     1320.95     23.46 o 
   1   3   3      103.66       97.95      2.28 o 
   2   3   3        1.28        2.95      1.24 o 
   3   3   3     2804.36     2962.31     36.25 o 
   4   3   3     1802.75     1966.23     21.83 o 
   5   3   3       98.66       80.01      1.58 o 
   6   3   3       24.83       20.87      1.18 o 
   7   3   3      211.95      219.61      7.56 o 
   8   3   3      189.40      180.75      4.54 o 
   9   3   3       27.98       28.02      2.05 o 
  10   3   3      652.31      628.00     11.47 o 
  11   3   3      213.43      219.71      5.71 o 
  12   3   3        5.69        8.90      1.81 o 
  13   3   3        1.01        1.61      1.36 o 
 -13   4   3      148.87      149.39      5.25 o 
 -12   4   3       12.84        8.90      1.73 o 
 -11   4   3      108.32      117.18      7.47 o 
 -10   4   3      196.90      188.01      5.27 o 
  -9   4   3      484.60      455.38      7.85 o 
  -8   4   3      114.99      112.42      3.13 o 
  -7   4   3      787.05      769.23     13.12 o 
  -6   4   3       27.10       20.55      1.61 o 
  -5   4   3      105.82      105.42      3.12 o 
  -4   4   3     1656.05     1983.60     28.47 o 
  -3   4   3      465.67      456.20      7.44 o 
  -2   4   3       36.62       42.04      1.40 o 
  -1   4   3      234.60      293.98      5.99 o 
   0   4   3      440.69      478.97      9.48 o 
   1   4   3     3063.54     3181.99     44.79 o 
   2   4   3        0.09        1.49      0.51 o 
   3   4   3     1153.19     1243.28     18.44 o 
   4   4   3       38.59       41.62      1.32 o 
   5   4   3      710.41      704.33      8.68 o 
   6   4   3        0.00        0.44      0.73 o 
   7   4   3       16.36       22.41      1.74 o 
   8   4   3       61.15       55.87      2.64 o 
   9   4   3       28.09       28.86      2.16 o 
  10   4   3       44.46       45.70      3.67 o 
  11   4   3       22.02       20.21      2.14 o 
  12   4   3       59.54       48.15      2.77 o 
  13   4   3      243.55      241.02      6.78 o 
 -13   5   3       55.51       50.12      4.52 o 
 -12   5   3       27.45       24.24      2.94 o 
 -11   5   3        7.22        9.62      2.10 o 
 -10   5   3       45.51       40.66      6.36 o 
  -9   5   3       49.19       46.41      2.76 o 
  -8   5   3       89.68       84.96      4.62 o 
  -7   5   3     1277.95     1319.35     21.10 o 
  -6   5   3       38.92       44.80      2.32 o 
  -5   5   3      320.04      241.37      6.54 o 
  -4   5   3        1.55        1.31      0.91 o 
  -3   5   3      134.11      126.16      2.85 o 
  -2   5   3      125.12      104.57      2.72 o 
  -1   5   3      158.44      174.44      4.09 o 
   0   5   3       11.32       14.66      1.96 o 
   1   5   3     1119.10     1211.16     18.23 o 
   2   5   3        3.12        3.19      0.66 o 
   3   5   3     4001.93     4405.46     61.79 o 
   4   5   3      118.18      154.76      5.43 o 
   5   5   3      202.14      167.93      5.28 o 
   6   5   3       42.48       45.68      2.82 o 
   7   5   3      291.26      270.65     12.61 o 
   8   5   3       27.46       25.67      2.07 o 
   9   5   3      163.49      159.50      4.74 o 
  10   5   3        0.00       -0.80      1.05 o 
  11   5   3      218.15      229.37     13.19 o 
  12   5   3        3.13        4.83      1.54 o 
  13   5   3       40.53       53.68      3.60 o 
 -12   6   3       30.95       36.44      5.45 o 
 -11   6   3      137.27      129.72      5.73 o 
 -10   6   3        2.75        6.32      1.44 o 
  -9   6   3      642.51      653.61     12.46 o 
  -8   6   3       50.16       45.06      2.80 o 
  -7   6   3       36.56       42.04      2.57 o 
  -6   6   3       49.95       42.07      3.64 o 
  -5   6   3      231.97      226.68      6.49 o 
  -4   6   3      135.67      113.76      4.20 o 
  -3   6   3      911.58      897.94     17.88 o 
  -2   6   3      532.90      507.21      8.64 o 
  -1   6   3       95.54       90.67      2.58 o 
   0   6   3      354.32      385.77      7.20 o 
   1   6   3     2042.47     2094.85     30.59 o 
   2   6   3       33.33       26.46      1.45 o 
   3   6   3     1097.79     1129.94     19.71 o 
   4   6   3      619.41      685.62     14.64 o 
   5   6   3      220.63      206.55      8.67 o 
   6   6   3       29.40       29.68      2.66 o 
   7   6   3      261.11      263.44      9.37 o 
   8   6   3      106.65      116.42      4.91 o 
   9   6   3       21.38       20.96      2.63 o 
  10   6   3      266.74      267.99      8.46 o 
  11   6   3        4.87        2.92      3.02 o 
  12   6   3      316.22      331.73     12.29 o 
 -11   7   3        1.84        2.48      1.81 o 
 -10   7   3       75.04       80.01      7.14 o 
  -9   7   3       91.55       88.14      3.81 o 
  -8   7   3      375.06      357.91      8.18 o 
  -7   7   3       48.98       47.37      3.32 o 
  -6   7   3        5.69        7.00      1.67 o 
  -5   7   3      324.97      313.40      8.46 o 
  -4   7   3      172.71      154.28     13.42 o 
  -3   7   3      994.37      999.01     19.92 o 
  -2   7   3        6.37        4.55      1.28 o 
  -1   7   3       92.94      106.44      3.01 o 
   0   7   3        0.68        5.70      0.84 o 
   1   7   3        0.45        1.71      0.73 o 
   2   7   3      885.24      883.51     18.06 o 
   3   7   3      197.49      179.33      5.82 o 
   4   7   3        0.00       -0.54      1.55 o 
   5   7   3      449.26      455.66     11.21 o 
   6   7   3      393.41      354.68      9.54 o 
   7   7   3      251.09      236.66      7.44 o 
   8   7   3       99.75       96.93      4.63 o 
   9   7   3      231.43      228.78      7.72 o 
  10   7   3      117.04      118.89      5.66 o 
  11   7   3       10.25        9.88      3.90 o 
 -11   8   3       68.86       81.92      4.19 o 
 -10   8   3        6.45        6.76      2.72 o 
  -9   8   3       24.04       24.14      2.49 o 
  -8   8   3        7.66        8.93      1.63 o 
  -7   8   3      279.56      296.72     10.44 o 
  -6   8   3       15.51       16.72      2.32 o 
  -5   8   3      787.44      735.15     18.92 o 
  -4   8   3        0.35       -0.49      1.08 o 
  -3   8   3      822.74      839.77     17.56 o 
  -2   8   3      827.80      777.33     48.80 o 
  -1   8   3      402.25      338.75     31.93 o 
   0   8   3       31.05       36.87      1.87 o 
   1   8   3     1865.13     1864.60     99.69 o 
   2   8   3        1.61       -0.51      2.00 o 
   3   8   3      306.14      294.56      8.33 o 
   4   8   3      119.24      101.99      4.81 o 
   5   8   3       38.23       34.76      3.10 o 
   6   8   3        2.11        2.71      1.35 o 
   7   8   3        0.05        1.05      1.23 o 
   8   8   3       72.09       73.91      3.85 o 
   9   8   3       87.79       76.09      4.78 o 
  10   8   3       74.72       75.78      5.16 o 
  11   8   3       41.91       47.63      4.50 o 
 -10   9   3        0.01        3.85      2.11 o 
  -9   9   3       23.84       25.21      3.35 o 
  -8   9   3        0.75        2.90      1.41 o 
  -7   9   3      302.91      297.28      9.08 o 
  -6   9   3        9.40       10.15      4.56 o 
  -5   9   3      242.37      223.60     12.10 o 
  -4   9   3       15.19       12.76      2.06 o 
  -3   9   3        3.40        1.63      1.49 o 
  -2   9   3      601.04      587.61     13.49 o 
  -1   9   3      809.76      784.21     35.45 o 
   0   9   3      295.14      276.70      8.32 o 
   1   9   3        0.38        0.61      1.44 o 
   2   9   3       72.12       71.42      4.06 o 
   3   9   3       24.50       23.45      2.22 o 
   4   9   3       69.45       52.60      3.14 o 
   5   9   3      330.69      320.38      7.81 o 
   6   9   3        0.74        3.30      1.74 o 
   7   9   3       63.27       55.20      4.33 o 
   8   9   3      138.98      156.40      6.75 o 
   9   9   3      273.08      300.19      9.94 o 
  10   9   3      167.00      171.75      7.33 o 
  -8  10   3       71.33       83.88      4.21 o 
  -7  10   3       24.45       29.35      5.64 o 
  -6  10   3        6.11        7.47      2.07 o 
  -5  10   3       81.33       87.63      4.57 o 
  -4  10   3      210.77      215.39      8.88 o 
  -3  10   3       19.14       17.08      2.36 o 
  -2  10   3        3.19       -1.41      1.73 o 
  -1  10   3       12.01       17.36      2.70 o 
   0  10   3      202.13      209.98     14.93 o 
   1  10   3      537.04      521.08     13.99 o 
   2  10   3      104.76       97.32      5.02 o 
   3  10   3       81.44       87.25      4.83 o 
   4  10   3       43.58       40.29      3.76 o 
   5  10   3        4.32        7.55      2.16 o 
   6  10   3       15.37       14.40      3.05 o 
   7  10   3       11.98       16.96      2.85 o 
   8  10   3       43.26       46.70      4.31 o 
  -6  11   3        2.16        2.15      1.75 o 
  -5  11   3      307.46      328.48      9.93 o 
  -4  11   3        9.90       11.62      5.18 o 
  -3  11   3       31.98       30.95      4.45 o 
  -2  11   3      249.68      250.72      8.49 o 
  -1  11   3       15.89       17.66      2.75 o 
   0  11   3       43.82       41.02      3.92 o 
   1  11   3       65.44       77.31      4.94 o 
   2  11   3        0.97        0.78      2.13 o 
   3  11   3        0.11        0.79      1.58 o 
   4  11   3       19.30       23.75      4.45 o 
   5  11   3      105.69      113.20      7.43 o 
   6  11   3       11.55       12.68      2.44 o 
  -4  12   3       81.53       80.14      6.26 o 
  -3  12   3      121.79      132.34      6.16 o 
  -2  12   3       21.27       21.69      3.03 o 
  -1  12   3      119.23      123.35      5.92 o 
   0  12   3       19.33       22.72      3.07 o 
   1  12   3       17.10       28.72      7.44 o 
   2  12   3        1.16        0.81      1.77 o 
   3  12   3       80.54       96.28      5.58 o 
   4  12   3       17.16       17.33      3.04 o 
 -14   0   4      166.33      172.65      9.42 o 
 -12   0   4       67.68       66.46      5.54 o 
 -10   0   4       73.44       67.09      3.62 o 
  -8   0   4      620.49      605.54     29.14 o 
  -6   0   4       16.94       20.06      1.31 o 
  -4   0   4       24.57       24.74      1.13 o 
  -2   0   4     1026.01      920.89     13.41 o 
   0   0   4      155.90      146.28      4.22 o 
   2   0   4      333.34      307.00      9.01 o 
   4   0   4     1356.31     1397.44     24.73 o 
   6   0   4       58.91       56.03      3.54 o 
   8   0   4      118.34       88.23      3.38 o 
  10   0   4      269.23      260.15      7.24 o 
  12   0   4       39.18       35.43      4.11 o 
  14   0   4      235.84      241.07     11.08 o 
 -14   1   4       19.74       20.55      2.83 o 
 -13   1   4      160.68      162.25      6.22 o 
 -12   1   4       19.68       26.75      2.48 o 
 -11   1   4      123.79      126.60      4.05 o 
 -10   1   4        7.20        8.84      1.39 o 
  -9   1   4      318.23      305.73      6.41 o 
  -8   1   4      166.43      150.33      4.96 o 
  -7   1   4     1241.14     1390.65     16.10 o 
  -6   1   4     1959.73     2063.68     47.88 o 
  -5   1   4      235.38      222.77      7.76 o 
  -4   1   4       48.76       36.74      1.44 o 
  -3   1   4      890.89     1020.53     10.58 o 
  -2   1   4    30585.32    29655.26    415.43 o 
  -1   1   4     1282.68     1363.49     16.83 o 
   0   1   4     1199.81     1208.85     17.54 o 
   1   1   4     5719.01     5838.61     70.05 o 
   2   1   4      369.61      324.71      4.02 o 
   3   1   4      488.40      531.63      7.13 o 
   4   1   4      396.22      397.77      5.71 o 
   5   1   4      595.33      742.43      9.98 o 
   6   1   4      466.67      425.45      6.53 o 
   7   1   4      858.29      781.83     10.85 o 
   8   1   4     2074.26     2052.57     40.26 o 
   9   1   4       23.77       26.69      1.59 o 
  10   1   4      179.34      182.47      4.96 o 
  11   1   4      113.26      129.63      4.02 o 
  12   1   4      144.66      135.08      5.58 o 
  13   1   4       11.71       11.00      2.75 o 
  14   1   4        2.34        5.98      1.71 o 
 -14   2   4       52.43       57.63      4.28 o 
 -13   2   4      188.32      186.85      7.48 o 
 -12   2   4      672.55      688.71     12.89 o 
 -11   2   4       32.32       32.89      2.44 o 
 -10   2   4      107.33      115.99      3.78 o 
  -9   2   4      155.09      145.06      3.44 o 
  -8   2   4       27.47       26.24      1.28 o 
  -7   2   4      172.96      139.73      2.69 o 
  -6   2   4      392.96      393.24      5.42 o 
  -5   2   4      108.62      102.81      2.02 o 
  -4   2   4      641.72      702.76      8.46 o 
  -3   2   4       72.67       89.49      1.86 o 
  -2   2   4      692.14      774.11     11.66 o 
  -1   2   4     1017.43     1049.68     13.23 o 
   0   2   4    14587.51    14928.75    178.17 o 
   1   2   4        4.06       18.93      1.35 o 
   2   2   4      806.48      800.97      9.24 o 
   3   2   4      173.31      193.26      3.13 o 
   4   2   4     6001.72     6625.99     70.95 o 
   5   2   4      483.86      492.19      7.08 o 
   6   2   4      138.04      103.60      2.44 o 
   7   2   4     1887.88     2134.02     26.89 o 
   8   2   4       64.04       60.35      2.05 o 
   9   2   4      124.47      118.31      5.55 o 
  10   2   4      666.91      626.97     11.29 o 
  11   2   4       78.71       87.04      3.35 o 
  12   2   4       52.66       58.82      3.11 o 
  13   2   4      130.04      133.76      4.60 o 
  14   2   4       34.57       41.58      3.57 o 
 -13   3   4       37.80       35.90      2.87 o 
 -12   3   4        1.92        1.55      1.33 o 
 -11   3   4       49.87       45.49      2.91 o 
 -10   3   4      177.59      164.29      4.73 o 
  -9   3   4        5.24        7.70      1.10 o 
  -8   3   4       13.50       10.57      1.16 o 
  -7   3   4      426.94      406.96     11.01 o 
  -6   3   4        0.09        1.23      0.42 o 
  -5   3   4     2940.54     3233.40     39.82 o 
  -4   3   4     7277.45     7994.79     96.14 o 
  -3   3   4      274.54      277.32      4.31 o 
  -2   3   4       22.39       26.26      1.01 o 
  -1   3   4     2460.99     2661.56     37.71 o 
   0   3   4       50.04       40.22      1.15 o 
   1   3   4     2063.45     2232.74     27.63 o 
   2   3   4      793.99      876.32     11.53 o 
   3   3   4      319.31      337.73      5.08 o 
   4   3   4        9.92        9.20      0.70 o 
   5   3   4       82.61       65.18      1.44 o 
   6   3   4     3693.50     3818.04     46.58 o 
   7   3   4      148.43      149.18      3.24 o 
   8   3   4     1029.60      926.04     15.10 o 
   9   3   4     1159.33     1110.36     17.88 o 
  10   3   4        6.70        6.51      1.36 o 
  11   3   4      377.61      359.64      8.31 o 
  12   3   4       25.53       26.15      2.33 o 
  13   3   4       11.13       10.57      1.76 o 
 -13   4   4       43.16       42.09      5.73 o 
 -12   4   4        8.52        6.09      1.64 o 
 -11   4   4      416.36      398.48      8.80 o 
 -10   4   4      205.96      203.24      4.72 o 
  -9   4   4        0.68        1.85      0.92 o 
  -8   4   4       25.57       31.22      1.85 o 
  -7   4   4        0.36        9.69      4.19 o 
  -6   4   4      297.52      294.86      6.14 o 
  -5   4   4      106.93      116.95      3.38 o 
  -4   4   4       14.74       14.76      1.29 o 
  -3   4   4      418.92      458.38      6.70 o 
  -2   4   4     1115.53     1192.40     15.44 o 
  -1   4   4        1.38        1.03      0.41 o 
   0   4   4       82.43      115.98      2.38 o 
   1   4   4     1888.91     2069.23     25.96 o 
   2   4   4     1204.71     1305.79     16.86 o 
   3   4   4      983.05      998.53     13.20 o 
   4   4   4     1646.29     1575.00     20.09 o 
   5   4   4      171.04      189.08      3.07 o 
   6   4   4     1118.60     1032.06     46.52 o 
   7   4   4       18.71       19.20      1.68 o 
   8   4   4     1798.19     1775.89     27.00 o 
   9   4   4       49.25       42.27      2.49 o 
  10   4   4        6.40        9.96      1.52 o 
  11   4   4       18.24       23.95      2.64 o 
  12   4   4      167.21      182.57      5.51 o 
  13   4   4        1.14        2.48      1.26 o 
 -13   5   4        0.92       -1.59      1.61 o 
 -12   5   4       20.04       17.22      2.88 o 
 -11   5   4      155.51      149.75      5.92 o 
 -10   5   4       23.34       17.63      1.96 o 
  -9   5   4       99.88       93.06      4.17 o 
  -8   5   4        1.52        1.37      1.03 o 
  -7   5   4       28.53       23.05      2.90 o 
  -6   5   4       35.56       29.23      2.15 o 
  -5   5   4      775.66      686.53     26.96 o 
  -4   5   4      710.30      729.91     12.51 o 
  -3   5   4       61.70       42.05      2.96 o 
  -2   5   4      302.50      272.26      5.36 o 
  -1   5   4       25.88       22.31      1.23 o 
   0   5   4      730.47      706.78      9.80 o 
   1   5   4      839.99      848.21     13.37 o 
   2   5   4        8.67        6.22      0.81 o 
   3   5   4      111.54      121.46      2.65 o 
   4   5   4       45.58       49.56      1.59 o 
   5   5   4       98.11       96.34      3.81 o 
   6   5   4      432.38      378.40      9.37 o 
   7   5   4      801.30      769.45     16.39 o 
   8   5   4        0.09       -1.14      0.83 o 
   9   5   4       41.73       43.10      3.17 o 
  10   5   4      243.92      242.43      6.30 o 
  11   5   4        0.07       -0.06      1.44 o 
  12   5   4        1.26        2.56      1.35 o 
  13   5   4       13.74       15.66      3.34 o 
 -12   6   4       14.59       16.59      2.61 o 
 -11   6   4        0.44        2.96      4.37 o 
 -10   6   4      189.86      204.59      5.82 o 
  -9   6   4      146.05      149.19      4.74 o 
  -8   6   4      528.12      489.80     10.57 o 
  -7   6   4        2.57        4.45      1.17 o 
  -6   6   4       37.30       36.59      2.32 o 
  -5   6   4       64.20       71.78      2.83 o 
  -4   6   4      198.21      183.00      5.50 o 
  -3   6   4       92.89       82.59      3.38 o 
  -2   6   4      478.35      462.64      8.00 o 
  -1   6   4        0.28        0.46      0.59 o 
   0   6   4     2242.08     2247.15     32.63 o 
   1   6   4      549.45      611.05     10.34 o 
   2   6   4       66.47       92.03      2.71 o 
   3   6   4      409.72      378.60     14.66 o 
   4   6   4      922.06      888.95     65.16 o 
   5   6   4       71.24       72.60      3.52 o 
   6   6   4      851.27      860.95     18.09 o 
   7   6   4       16.14       23.63      2.56 o 
   8   6   4      350.30      341.36      9.41 o 
   9   6   4       77.94       72.31     11.48 o 
  10   6   4       15.44       16.64      2.55 o 
  11   6   4        6.30        6.20      1.96 o 
  12   6   4       32.58       36.35      3.16 o 
 -11   7   4        9.70       10.90      1.80 o 
 -10   7   4       19.05       16.23      2.06 o 
  -9   7   4        7.45       11.63      1.78 o 
  -8   7   4       24.56       32.39      2.56 o 
  -7   7   4       67.94       79.79      3.45 o 
  -6   7   4       90.81       78.55      3.34 o 
  -5   7   4      132.01      116.32      4.57 o 
  -4   7   4      293.43      248.72      7.02 o 
  -3   7   4      506.17      488.82     11.16 o 
  -2   7   4      155.41      141.77     10.33 o 
  -1   7   4      936.21      961.82     15.21 o 
   0   7   4       39.79       36.59      2.59 o 
   1   7   4      333.98      334.23      6.66 o 
   2   7   4      927.00      862.31     17.79 o 
   3   7   4       12.80       18.30      2.15 o 
   4   7   4        1.17        1.70      1.12 o 
   5   7   4      105.70      102.91      4.49 o 
   6   7   4      853.76      826.00     22.99 o 
   7   7   4       13.67       14.26      2.34 o 
   8   7   4      520.96      515.45     12.90 o 
   9   7   4        6.10        5.18      3.24 o 
  10   7   4       29.86       28.32      3.22 o 
  11   7   4       59.55       53.04      3.73 o 
 -10   8   4       35.21       44.81      3.21 o 
  -9   8   4       17.74       23.81      2.44 o 
  -8   8   4       90.33       96.80      3.94 o 
  -7   8   4      128.02       98.52      3.87 o 
  -6   8   4        1.29        1.78      1.38 o 
  -5   8   4        1.48        3.17      1.52 o 
  -4   8   4      124.36      112.42      4.57 o 
  -3   8   4      236.83      229.29     10.50 o 
  -2   8   4      536.31      512.38     25.18 o 
  -1   8   4      425.12      371.12      9.10 o 
   0   8   4      467.18      435.54      8.52 o 
   1   8   4      698.12      697.66     12.93 o 
   2   8   4      182.37      163.67      5.70 o 
   3   8   4       77.33       69.70      4.28 o 
   4   8   4        0.88        1.80      1.29 o 
   5   8   4       84.59       81.74      4.20 o 
   6   8   4       54.15       57.43      4.01 o 
   7   8   4      125.00      124.47      5.39 o 
   8   8   4        0.10        0.06      1.37 o 
   9   8   4       82.99       93.18      5.15 o 
  10   8   4      382.33      390.56      9.68 o 
  -9   9   4        0.14        0.98      1.59 o 
  -8   9   4      239.56      257.71      7.04 o 
  -7   9   4        0.87        0.92      1.21 o 
  -6   9   4      207.38      199.74      7.54 o 
  -5   9   4       14.02       15.94      3.37 o 
  -4   9   4      156.28      161.93      5.89 o 
  -3   9   4       29.38       26.04      3.30 o 
  -2   9   4      367.13      329.03      8.86 o 
  -1   9   4      740.61      734.71     13.15 o 
   0   9   4      333.52      366.25      9.95 o 
   1   9   4       14.43       16.43      2.52 o 
   2   9   4      373.27      370.35      9.97 o 
   3   9   4       16.35       16.59      2.31 o 
   4   9   4      246.06      233.72      7.62 o 
   5   9   4      236.30      222.61      7.57 o 
   6   9   4       32.91       37.91      3.58 o 
   7   9   4        6.99        8.50      2.98 o 
   8   9   4       11.16       13.95      2.13 o 
   9   9   4       49.65       41.62      4.12 o 
  -8  10   4       53.12       66.78      5.39 o 
  -7  10   4      107.42      112.77      6.36 o 
  -6  10   4        3.67        4.26      1.66 o 
  -5  10   4        0.91        1.07      2.51 o 
  -4  10   4       14.31        9.90      1.93 o 
  -3  10   4       30.52       28.69      2.87 o 
  -2  10   4        9.30        7.95      2.04 o 
  -1  10   4      192.55      185.03      6.73 o 
   0  10   4      170.05      166.63      6.45 o 
   1  10   4       75.45       81.92      6.90 o 
   2  10   4        5.08        3.66      2.17 o 
   3  10   4        1.84        3.18      2.13 o 
   4  10   4       32.80       35.49      3.61 o 
   5  10   4       61.40       58.96      6.79 o 
   6  10   4        0.80       -0.29      1.62 o 
   7  10   4        0.00       -0.13      1.80 o 
   8  10   4       11.65       12.53      3.58 o 
  -6  11   4      201.52      209.21     11.65 o 
  -5  11   4        5.52        8.03      2.07 o 
  -4  11   4        0.43        1.09      1.35 o 
  -3  11   4       20.76       28.61      4.11 o 
  -2  11   4       74.19       88.31      5.50 o 
  -1  11   4       29.58       34.67      3.86 o 
   0  11   4        2.51        2.64      1.62 o 
   1  11   4        3.12        2.06      1.64 o 
   2  11   4       20.23       30.99      3.36 o 
   3  11   4        2.18        2.91      1.58 o 
   4  11   4        2.56        7.54      2.71 o 
   5  11   4       25.76       27.13      3.35 o 
   6  11   4      118.18      125.61      6.26 o 
  -3  12   4        7.63        3.13      3.13 o 
  -2  12   4      180.52      202.69     11.95 o 
  -1  12   4        0.01        1.96      3.02 o 
   0  12   4      170.27      181.09     11.01 o 
   1  12   4       21.43       16.02      4.11 o 
   2  12   4       15.55       22.09      4.49 o 
   3  12   4        7.10        5.35      2.94 o 
 -13   0   5       48.85       50.59      5.47 o 
 -11   0   5       33.44       36.75      4.18 o 
  -9   0   5      439.31      427.58     10.00 o 
  -7   0   5     1141.87     1287.65     19.72 o 
  -5   0   5      125.40      132.55      3.00 o 
  -3   0   5      312.30      296.16      5.04 o 
  -1   0   5       68.96       46.88      1.72 o 
   1   0   5     2914.01     2756.43     38.59 o 
   5   0   5     8143.08     9777.56    164.26 o 
   7   0   5     1021.88     1075.66     23.92 o 
   9   0   5        0.22        2.24      1.09 o 
  11   0   5      149.52      155.86      5.50 o 
  13   0   5       24.71       45.54      4.83 o 
 -14   1   5       11.72       14.03      2.51 o 
 -13   1   5       36.74       35.93      3.34 o 
 -12   1   5      121.35      115.76      4.07 o 
 -11   1   5        3.55        3.56      1.27 o 
 -10   1   5       43.73       41.94      2.43 o 
  -9   1   5       19.87       19.04      1.46 o 
  -8   1   5        8.24       12.14      1.03 o 
  -7   1   5     1638.23     1685.11     19.32 o 
  -6   1   5      620.38      599.56      6.91 o 
  -5   1   5      745.70      729.30      8.05 o 
  -4   1   5     1743.38     1930.99     19.60 o 
  -3   1   5     1300.65     1322.02     13.59 o 
  -2   1   5     3862.06     4050.82     43.92 o 
  -1   1   5      310.02      266.86      3.83 o 
   0   1   5      251.61      239.47      4.23 o 
   1   1   5      188.76      206.01      3.05 o 
   2   1   5      240.25      285.00      3.65 o 
   3   1   5     1216.67     1219.50     15.72 o 
   4   1   5     1709.05     1894.37     23.41 o 
   5   1   5       13.25       11.55      1.82 o 
   6   1   5     2421.05     2589.99     32.02 o 
   7   1   5      253.20      241.28      4.76 o 
   8   1   5      100.94      113.46      2.81 o 
   9   1   5      779.38      754.28     11.02 o 
  10   1   5       56.25       51.95      2.22 o 
  11   1   5       44.21       41.84      2.50 o 
  12   1   5        0.55        1.63      1.11 o 
  13   1   5       12.90       21.25      2.51 o 
  14   1   5       45.04       39.50      3.38 o 
 -13   2   5       17.72       17.51      2.12 o 
 -12   2   5        0.00        0.40      1.15 o 
 -11   2   5      714.49      731.13     13.21 o 
 -10   2   5        6.74       10.13      1.53 o 
  -9   2   5     1010.43     1047.98     14.66 o 
  -8   2   5       12.74       21.05      1.44 o 
  -7   2   5      507.00      524.84      7.04 o 
  -6   2   5      113.98       93.15      2.06 o 
  -5   2   5     1052.67     1128.54     13.19 o 
  -4   2   5        0.85        2.47      0.50 o 
  -3   2   5      113.68      128.18      2.83 o 
  -2   2   5     4443.23     4632.79     55.95 o 
  -1   2   5       34.85       57.88      1.27 o 
   0   2   5       82.57       73.53      1.56 o 
   1   2   5      630.66      628.45      8.43 o 
   2   2   5      272.22      288.20      3.81 o 
   3   2   5      323.74      265.93      3.62 o 
   4   2   5       73.21       77.57      2.31 o 
   5   2   5     1065.63     1110.14     14.47 o 
   6   2   5        7.33        5.35      0.74 o 
   7   2   5       14.85       12.33      1.18 o 
   8   2   5       17.15       18.78      1.31 o 
   9   2   5      267.69      247.73      4.84 o 
  10   2   5       55.35       56.08      2.71 o 
  11   2   5       71.02       74.64      3.19 o 
  12   2   5        4.41        5.26      1.39 o 
  13   2   5       25.63       31.12      2.55 o 
 -13   3   5        0.01        2.11      1.38 o 
 -12   3   5        0.19        0.25      1.17 o 
 -11   3   5      111.59      108.67      4.01 o 
 -10   3   5       17.54       15.59      1.78 o 
  -9   3   5      237.70      242.75      6.99 o 
  -8   3   5      157.99      146.96      6.22 o 
  -7   3   5      548.83      525.75      8.18 o 
  -6   3   5      141.64      140.43      2.88 o 
  -5   3   5      304.15      286.80      4.70 o 
  -4   3   5     8618.48     9473.79    113.69 o 
  -3   3   5     4620.33     4961.11     60.12 o 
  -2   3   5       11.03        7.91      0.62 o 
  -1   3   5       14.47       11.84      0.75 o 
   0   3   5      275.36      275.14      4.30 o 
   1   3   5     2423.65     2746.92     33.84 o 
   2   3   5        1.95        0.54      0.45 o 
   3   3   5       32.06       27.84      1.30 o 
   4   3   5        5.53        5.06      0.51 o 
   5   3   5     2590.36     2670.79     29.47 o 
   6   3   5        2.18        4.67      1.25 o 
   7   3   5      597.53      562.10      8.43 o 
   8   3   5      146.99      157.92      4.23 o 
   9   3   5        6.17        9.31      1.90 o 
  10   3   5        0.00        2.03      1.06 o 
  11   3   5      687.31      660.67     12.26 o 
  12   3   5       17.77       16.15      1.91 o 
  13   3   5       23.25       22.29      2.28 o 
 -13   4   5       65.08       74.98      3.91 o 
 -12   4   5       58.16       72.13      3.67 o 
 -11   4   5       23.19       30.19      2.52 o 
 -10   4   5       69.22       68.52      2.71 o 
  -9   4   5      423.99      385.50      7.99 o 
  -8   4   5       88.28       85.53      3.09 o 
  -7   4   5       22.90       24.88      1.91 o 
  -6   4   5        3.41        2.14      0.85 o 
  -5   4   5      479.35      467.84     13.06 o 
  -4   4   5      564.18      594.09      8.47 o 
  -3   4   5      218.96      196.73      3.51 o 
  -2   4   5       10.09        6.48      0.72 o 
  -1   4   5     1360.04     1385.04     20.55 o 
   0   4   5      610.73      720.68      9.80 o 
   1   4   5     2159.00     2256.68     28.29 o 
   2   4   5       69.54       96.07      2.97 o 
   3   4   5      652.02      652.28      9.15 o 
   4   4   5      248.75      274.05      4.56 o 
   5   4   5        6.40       13.82      0.82 o 
   6   4   5      128.74      137.98      3.06 o 
   7   4   5       14.01       11.13      1.40 o 
   8   4   5     1491.00     1476.79     22.97 o 
   9   4   5      134.99      132.86      4.11 o 
  10   4   5      288.08      266.53      6.48 o 
  11   4   5       89.69       85.91      3.64 o 
  12   4   5       15.25       15.19      1.96 o 
  13   4   5      144.09      162.26      5.32 o 
 -12   5   5        0.27        1.18      1.60 o 
 -11   5   5        6.57        8.55      2.00 o 
 -10   5   5       28.99       28.47      2.32 o 
  -9   5   5       55.22       60.08      3.26 o 
  -8   5   5      213.27      226.03      5.65 o 
  -7   5   5       18.09       18.86      1.76 o 
  -6   5   5      181.97      195.51      4.88 o 
  -5   5   5      763.78      754.69     12.78 o 
  -4   5   5      150.64      166.07      4.15 o 
  -3   5   5       98.93      161.05      3.17 o 
  -2   5   5        4.10        8.41      1.11 o 
  -1   5   5      499.31      503.56      7.45 o 
   0   5   5       62.55       70.73      1.76 o 
   1   5   5      793.27      914.49     12.55 o 
   2   5   5      228.16      262.44      4.59 o 
   3   5   5      299.60      282.49      4.83 o 
   4   5   5       11.60       18.84      1.12 o 
   5   5   5       98.79       96.61      3.92 o 
   6   5   5       15.12       16.05      2.04 o 
   7   5   5      448.47      434.68     10.70 o 
   8   5   5        8.12        6.95      1.27 o 
   9   5   5      138.93      137.65      4.38 o 
  10   5   5       70.06       70.43      3.33 o 
  11   5   5        7.94        7.16      1.48 o 
  12   5   5       28.75       30.70      2.67 o 
 -12   6   5       10.98       11.65      2.35 o 
 -11   6   5      151.09      145.35      5.98 o 
 -10   6   5        7.34       12.47      1.82 o 
  -9   6   5       27.17       35.77      2.55 o 
  -8   6   5       98.75       88.57      3.51 o 
  -7   6   5      119.29      121.23      4.01 o 
  -6   6   5      224.56      209.21      7.73 o 
  -5   6   5      376.87      355.61      7.38 o 
  -4   6   5        5.33        5.94      1.10 o 
  -3   6   5      108.73      108.08      3.29 o 
  -2   6   5       11.15        9.49      1.87 o 
  -1   6   5      608.23      571.28      8.49 o 
   0   6   5       84.93       77.37      2.01 o 
   1   6   5     1519.93     1493.34     19.74 o 
   2   6   5       25.72       27.05      1.46 o 
   3   6   5      521.40      518.37      7.95 o 
   4   6   5      155.61      163.35      4.25 o 
   5   6   5       55.63       46.02      3.13 o 
   6   6   5      190.58      185.40     13.02 o 
   7   6   5        0.20        1.16      1.25 o 
   8   6   5      264.10      252.02      7.81 o 
   9   6   5      108.07       93.30      7.50 o 
  10   6   5      154.96      161.05      6.31 o 
  11   6   5       46.76       37.43      3.57 o 
  12   6   5        2.57        2.26      1.77 o 
 -11   7   5        9.19       10.08      2.00 o 
 -10   7   5       15.45       21.20      2.58 o 
  -9   7   5       58.57       63.26      3.44 o 
  -8   7   5       49.59       50.78      3.03 o 
  -7   7   5      144.35      142.36      4.54 o 
  -6   7   5      365.57      354.14     10.27 o 
  -5   7   5        2.39        2.66      1.04 o 
  -4   7   5        2.25        0.06      0.93 o 
  -3   7   5      249.47      230.70      5.91 o 
  -2   7   5        2.37        3.63      1.16 o 
  -1   7   5      860.34      767.20     12.55 o 
   0   7   5      171.65      178.89      4.43 o 
   1   7   5        3.02        1.88      1.09 o 
   2   7   5        2.01        2.49      0.74 o 
   3   7   5      225.44      217.39      5.37 o 
   4   7   5      279.75      276.91      6.30 o 
   5   7   5      731.23      663.51     16.00 o 
   6   7   5        3.53        2.65      1.36 o 
   7   7   5      169.65      173.28     11.93 o 
   8   7   5        0.02        0.72      1.49 o 
   9   7   5      322.02      332.91      9.83 o 
  10   7   5       75.90       72.59      7.01 o 
  11   7   5      127.42      143.87      6.33 o 
 -10   8   5        8.47        8.91      1.76 o 
  -9   8   5      238.11      227.69      6.44 o 
  -8   8   5        0.01        0.02      1.10 o 
  -7   8   5        9.65       13.07      1.83 o 
  -6   8   5       21.43       19.85      2.07 o 
  -5   8   5        0.06       -0.10      0.93 o 
  -4   8   5       40.05       45.37      3.85 o 
  -3   8   5      255.22      242.12      7.02 o 
  -2   8   5       18.71       20.17      2.98 o 
  -1   8   5     1807.75     1724.69     30.49 o 
   0   8   5      181.74      171.79      4.59 o 
   1   8   5      430.75      430.74     11.12 o 
   2   8   5       40.03       31.75      2.86 o 
   3   8   5      330.65      328.83      7.36 o 
   4   8   5       16.08       14.93      2.22 o 
   5   8   5      476.66      460.47     11.78 o 
   6   8   5      188.84      164.08     12.12 o 
   7   8   5       80.03       86.79      4.53 o 
   8   8   5       76.62       77.61      4.81 o 
   9   8   5        0.01        0.23      1.53 o 
  10   8   5       13.92       15.32      2.53 o 
  -9   9   5        1.40        1.30      1.38 o 
  -8   9   5       55.08       57.50      3.48 o 
  -7   9   5      151.31      148.13      5.94 o 
  -6   9   5        2.04        0.40      1.21 o 
  -5   9   5       31.09       31.44      2.48 o 
  -4   9   5       52.70       50.16      3.00 o 
  -3   9   5      205.81      205.97      6.62 o 
  -2   9   5       50.71       47.04      3.19 o 
  -1   9   5      613.27      635.33     14.51 o 
   0   9   5      282.16      269.12      8.09 o 
   1   9   5      217.28      216.06      7.14 o 
   2   9   5      221.88      211.03      7.53 o 
   3   9   5      198.56      194.46     11.95 o 
   4   9   5      276.52      242.35      7.86 o 
   5   9   5        1.55        3.15      2.39 o 
   6   9   5        5.59        1.48      2.53 o 
   7   9   5       59.22       69.22      4.99 o 
   8   9   5       10.22        8.25      2.11 o 
   9   9   5       43.41       40.63      3.82 o 
  -8  10   5       29.98       30.38      3.70 o 
  -7  10   5        4.61        2.59      1.77 o 
  -6  10   5        3.20        4.95      1.93 o 
  -5  10   5       70.74       64.95      4.86 o 
  -4  10   5       13.66       13.63      2.51 o 
  -3  10   5        0.10        1.92      2.04 o 
  -2  10   5        8.20       13.76      3.58 o 
  -1  10   5       10.61       10.93      3.51 o 
   0  10   5        8.92       11.91      3.66 o 
   1  10   5      187.06      194.17     10.52 o 
   2  10   5       20.30       15.38      3.58 o 
   3  10   5       46.54       44.49      3.73 o 
   4  10   5        0.85        1.30      1.49 o 
   5  10   5       12.32        9.41      2.08 o 
   6  10   5       18.38       18.94      2.75 o 
   7  10   5       22.02       22.90      3.30 o 
   8  10   5        0.76        3.96      2.49 o 
  -6  11   5       76.97       86.04      6.67 o 
  -5  11   5       44.63       45.71      4.37 o 
  -4  11   5       78.46       79.76      5.02 o 
  -2  11   5        0.19       -0.19      2.75 o 
  -1  11   5       13.44       16.02      4.07 o 
   0  11   5       60.61       53.87      6.67 o 
   1  11   5        0.03       -1.39      2.34 o 
   2  11   5      142.74      140.98      9.24 o 
   3  11   5        2.95        4.34      2.83 o 
   4  11   5       15.51       13.38      3.62 o 
   5  11   5      181.57      181.01      7.53 o 
   6  11   5        0.73        0.35      1.98 o 
  -3  12   5       17.31       16.97      3.07 o 
  -2  12   5        5.35        5.73      3.28 o 
  -1  12   5       11.69       12.67      3.84 o 
   0  12   5       56.30       78.52      8.10 o 
   1  12   5        8.32        9.20      3.39 o 
   2  12   5        0.04        1.55      2.53 o 
   3  12   5       49.57       46.93      6.33 o 
 -12   0   6      357.84      377.34     14.25 o 
 -10   0   6       10.46       14.47      2.47 o 
  -8   0   6      527.58      497.73      8.77 o 
  -6   0   6       11.43       24.90      3.52 o 
  -4   0   6      103.19       87.70      2.27 o 
  -2   0   6       80.77      100.37      2.90 o 
   0   0   6      502.55      555.79      8.47 o 
   2   0   6     2779.72     3070.61     52.31 o 
   4   0   6     2210.57     2267.08     39.37 o 
   6   0   6      985.28      943.09     17.88 o 
   8   0   6      147.71      139.59      4.54 o 
  10   0   6       54.82       46.22      3.07 o 
  12   0   6       69.93       72.41      5.16 o 
 -13   1   6       13.91       14.68      2.45 o 
 -12   1   6       39.91       37.53      2.63 o 
 -11   1   6        7.07        9.25      1.87 o 
 -10   1   6      166.78      169.31     10.31 o 
  -9   1   6      274.10      281.26      4.62 o 
  -8   1   6       66.88       68.46      3.35 o 
  -7   1   6      444.28      467.80      5.80 o 
  -6   1   6      223.05      200.65      2.99 o 
  -5   1   6     1095.55     1123.85     11.97 o 
  -4   1   6     1290.42     1277.31     13.34 o 
  -3   1   6       10.64       14.67      0.71 o 
  -2   1   6     2084.79     2295.08     25.31 o 
  -1   1   6      130.61      133.01      2.86 o 
   0   1   6      378.83      382.64      5.46 o 
   1   1   6        3.79        6.98      0.55 o 
   2   1   6      506.60      515.48      6.95 o 
   3   1   6      786.06      962.03     11.04 o 
   4   1   6      301.88      310.12      5.68 o 
   5   1   6     1627.16     1736.78     21.84 o 
   6   1   6     1013.97     1061.90     14.10 o 
   7   1   6       26.26       19.81      1.28 o 
   8   1   6      130.44      130.63      3.10 o 
   9   1   6       70.06       65.35      2.27 o 
  10   1   6      704.98      654.35     10.10 o 
  11   1   6      105.77      103.04      3.58 o 
  12   1   6       57.08       62.35      3.11 o 
  13   1   6        7.74        8.45      1.81 o 
 -13   2   6       89.36       96.70      3.94 o 
 -12   2   6       84.21       86.73      3.69 o 
 -11   2   6        2.42        0.77      1.37 o 
 -10   2   6      685.86      676.36     12.20 o 
  -9   2   6       23.74       26.90      1.89 o 
  -8   2   6       10.85        9.91      1.09 o 
  -7   2   6      144.11      137.37      3.05 o 
  -6   2   6     2606.20     2742.96     30.49 o 
  -5   2   6     1113.55     1067.30     14.14 o 
  -4   2   6      359.06      391.44      6.82 o 
  -3   2   6     3409.32     3728.80     45.40 o 
  -2   2   6      196.51      182.22      3.01 o 
  -1   2   6      141.02      111.01      1.98 o 
   0   2   6       95.45       64.86      1.63 o 
   1   2   6     1461.56     1556.96     19.59 o 
   2   2   6       46.40       41.36      1.26 o 
   3   2   6       10.10        9.42      0.59 o 
   4   2   6      661.06      660.59     10.96 o 
   5   2   6        8.03        6.62      0.74 o 
   6   2   6       27.77       26.51      1.35 o 
   7   2   6       24.59       21.32      1.84 o 
   8   2   6      575.28      583.65      8.87 o 
   9   2   6      264.52      239.35      4.78 o 
  10   2   6      751.28      696.13     12.32 o 
  11   2   6      278.41      268.84      6.43 o 
  12   2   6        2.00        2.48      1.92 o 
  13   2   6        4.90        3.78      1.28 o 
 -13   3   6        3.96        6.65      1.60 o 
 -12   3   6        2.04        4.50      1.42 o 
 -11   3   6      429.20      415.39      8.96 o 
 -10   3   6        4.65        5.51      1.11 o 
  -9   3   6       88.10       86.35      3.43 o 
  -8   3   6      123.79      119.98      4.30 o 
  -7   3   6       19.35       24.30      1.99 o 
  -6   3   6      128.60      109.73      2.53 o 
  -5   3   6      169.99      158.22      4.33 o 
  -4   3   6     7890.54     8048.48     96.88 o 
  -3   3   6      232.76      241.13      4.00 o 
  -2   3   6      137.20      118.76      2.33 o 
  -1   3   6       71.68       75.03      3.65 o 
   0   3   6      285.26      277.90      3.87 o 
   1   3   6      428.87      456.99      6.69 o 
   2   3   6      947.82     1027.18     13.52 o 
   3   3   6     1239.29     1429.75     18.34 o 
   4   3   6      248.11      256.70      3.75 o 
   5   3   6       66.53       59.39      1.95 o 
   6   3   6      302.92      268.48      4.73 o 
   7   3   6      158.81      171.16      3.62 o 
   8   3   6     2635.26     2659.63     38.76 o 
   9   3   6        5.55        6.10      1.25 o 
  10   3   6      272.53      248.58      6.02 o 
  11   3   6       32.75       35.97      2.52 o 
  12   3   6        2.42        5.10      1.33 o 
  13   3   6       34.63       39.73      2.90 o 
 -13   4   6        0.95       -1.26      1.26 o 
 -12   4   6      216.86      227.52      7.29 o 
 -11   4   6       13.93       16.58      2.44 o 
 -10   4   6       15.29       14.13      1.70 o 
  -9   4   6       24.49       25.12      2.03 o 
  -8   4   6      186.19      177.14      4.63 o 
  -7   4   6      559.72      532.42      9.74 o 
  -6   4   6      147.04      141.30      3.78 o 
  -5   4   6      120.41      136.43      9.52 o 
  -4   4   6      705.55      742.08     10.32 o 
  -3   4   6       59.06       73.05      1.88 o 
  -2   4   6      886.57      780.06     10.61 o 
  -1   4   6      363.95      348.72      5.36 o 
   0   4   6       51.71       37.62      1.21 o 
   1   4   6      164.95      178.17      3.44 o 
   2   4   6     5464.36     6104.01     74.03 o 
   3   4   6        3.45        5.74      0.73 o 
   4   4   6     1295.72     1290.62     16.91 o 
   5   4   6       20.88       19.75      0.96 o 
   6   4   6      231.33      197.88      4.78 o 
   7   4   6      675.89      647.88     11.36 o 
   8   4   6      334.44      328.01      7.04 o 
   9   4   6       18.16       16.41      1.71 o 
  10   4   6       36.32       31.61      3.00 o 
  11   4   6        0.03        1.86      1.30 o 
  12   4   6      135.03      131.65      4.60 o 
  13   4   6       16.22       18.51      2.17 o 
 -12   5   6        3.23        2.54      1.57 o 
 -11   5   6        6.40        6.66      1.85 o 
 -10   5   6      169.19      166.59      6.13 o 
  -9   5   6        5.48        6.49      1.32 o 
  -8   5   6       53.23       53.70      2.73 o 
  -7   5   6      164.21      156.50      4.37 o 
  -6   5   6      579.34      569.61     10.36 o 
  -5   5   6        4.26        4.69      1.03 o 
  -4   5   6        3.81        3.69      0.88 o 
  -3   5   6       24.60       14.37      1.02 o 
  -2   5   6        6.45        6.42      1.18 o 
  -1   5   6      195.28      213.38      4.52 o 
   0   5   6      224.43      212.15      3.52 o 
   1   5   6       21.17       33.16      1.53 o 
   2   5   6      140.62      155.22      3.26 o 
   3   5   6     1351.43     1405.94     18.47 o 
   4   5   6       27.71       21.57      1.45 o 
   5   5   6        7.20        7.74      1.46 o 
   6   5   6     2005.30     1979.98     36.68 o 
   7   5   6      714.29      661.11     14.78 o 
   8   5   6       50.17       52.49      2.80 o 
   9   5   6       44.09       45.27      4.24 o 
  10   5   6       89.06       84.96      3.60 o 
  11   5   6       91.51       88.42      3.85 o 
  12   5   6        2.07        0.51      1.16 o 
 -12   6   6        8.86       14.48      2.38 o 
 -11   6   6       10.28       12.00      1.78 o 
 -10   6   6       94.25       92.82      5.96 o 
  -9   6   6       27.21       27.74      2.44 o 
  -8   6   6        4.24        3.51      1.29 o 
  -7   6   6      193.63      182.70      5.00 o 
  -6   6   6       93.00       88.84      3.25 o 
  -5   6   6     1157.38     1211.42     19.49 o 
  -4   6   6       16.48       19.89      1.63 o 
  -3   6   6      223.21      223.90     10.18 o 
  -2   6   6     2221.28     2223.01     28.30 o 
  -1   6   6      918.37      946.23     13.06 o 
   0   6   6       28.49       34.08      1.41 o 
   1   6   6       25.84       37.46      1.75 o 
   2   6   6      450.84      406.32      6.67 o 
   3   6   6        4.60        3.21      0.72 o 
   4   6   6     1269.53     1236.43     19.89 o 
   5   6   6      103.93       91.01      4.10 o 
   6   6   6       22.84       25.74      2.65 o 
   7   6   6       28.98       39.49      3.24 o 
   8   6   6      128.77      135.52      5.47 o 
   9   6   6       44.29       44.52      8.22 o 
  10   6   6       74.10       78.46      4.57 o 
  11   6   6       55.85       61.08      4.39 o 
  12   6   6       88.22       89.83      7.05 o 
 -11   7   6        5.05        3.18      1.40 o 
 -10   7   6       14.42       14.48      1.95 o 
  -9   7   6        0.03        0.23      1.11 o 
  -8   7   6        0.58        0.71      1.18 o 
  -7   7   6       49.62       39.06      2.63 o 
  -6   7   6      366.31      365.51      7.94 o 
  -5   7   6        5.94        4.81      1.34 o 
  -4   7   6     2012.48     2014.50     30.72 o 
  -3   7   6      285.11      278.84      6.24 o 
  -2   7   6        0.26       -0.76      0.87 o 
  -1   7   6        4.17        5.79      0.93 o 
   0   7   6       26.66       30.85      1.53 o 
   1   7   6      181.70      175.62      3.43 o 
   2   7   6      100.42       96.93      3.73 o 
   3   7   6       39.10       44.40      2.52 o 
   4   7   6       90.57       88.10      3.21 o 
   5   7   6       39.32       33.27      3.02 o 
   6   7   6        3.20        1.27      1.21 o 
   7   7   6       19.77       22.48      2.69 o 
   8   7   6     1092.68     1061.01     37.15 o 
   9   7   6       29.07       29.48      3.21 o 
  10   7   6       32.53       34.50      5.35 o 
  11   7   6       54.77       62.90      4.66 o 
 -10   8   6      169.83      191.56      7.92 o 
  -9   8   6       21.56       20.93      3.06 o 
  -8   8   6      145.69      146.56      6.56 o 
  -7   8   6        2.04        3.94      1.35 o 
  -6   8   6        0.28        1.51      1.70 o 
  -5   8   6        0.14       -0.64      0.95 o 
  -4   8   6       50.36       48.96      2.69 o 
  -3   8   6      651.06      675.86     12.28 o 
  -2   8   6      228.40      212.01      5.37 o 
  -1   8   6       62.65       62.22      2.77 o 
   0   8   6      587.32      598.15      9.54 o 
   1   8   6       91.01       80.39      3.68 o 
   2   8   6       13.62       19.70      2.48 o 
   3   8   6       23.73       27.82      2.27 o 
   4   8   6      306.75      308.51      8.90 o 
   5   8   6       21.06       19.77      2.54 o 
   6   8   6       81.53       73.23      4.33 o 
   7   8   6        6.99       11.86      2.17 o 
   8   8   6        0.14        1.67      1.77 o 
   9   8   6       11.20        7.66      2.77 o 
  10   8   6       55.48       63.27      4.64 o 
  -9   9   6        7.96        7.64      2.17 o 
  -8   9   6       17.31       18.13      2.84 o 
  -7   9   6        5.98        6.49      3.81 o 
  -6   9   6      150.23      159.65      6.76 o 
  -5   9   6        4.65        6.36      1.94 o 
  -4   9   6        0.30        1.10      1.42 o 
  -3   9   6      139.69      134.98      5.65 o 
  -2   9   6        8.18        8.91      1.88 o 
  -1   9   6       35.31       39.63      2.80 o 
   0   9   6       79.81       77.23      4.60 o 
   1   9   6        8.02        9.10      2.03 o 
   2   9   6        0.30        1.98      1.03 o 
   3   9   6       66.66       81.31      4.13 o 
   4   9   6      250.83      236.94      7.82 o 
   5   9   6        1.15        1.62      1.36 o 
   6   9   6      147.13      158.14      6.75 o 
   7   9   6      132.94      120.70      5.99 o 
   8   9   6        3.33        3.74      1.61 o 
   9   9   6       24.43       27.81      3.35 o 
  -7  10   6       31.44       40.55      4.24 o 
  -6  10   6        4.11        2.49      1.78 o 
  -5  10   6       29.63       33.20      4.96 o 
  -4  10   6       72.33       74.41      4.67 o 
  -3  10   6        0.73        1.53      1.60 o 
  -2  10   6       80.44       86.72      3.90 o 
  -1  10   6       18.70       16.97      4.13 o 
   0  10   6       12.45       14.88      2.56 o 
   1  10   6       74.51       64.91      4.59 o 
   2  10   6       42.49       44.57      3.89 o 
   3  10   6       35.97       39.47      5.35 o 
   4  10   6       19.73       21.75      2.74 o 
   5  10   6       18.38       13.87      2.36 o 
   6  10   6        4.06        7.29      2.92 o 
   7  10   6       43.25       57.24      4.45 o 
  -5  11   6       26.62       22.30      3.27 o 
  -4  11   6       58.62       72.48      5.20 o 
  -3  11   6       14.21       16.87      4.22 o 
  -2  11   6      214.69      229.65      8.70 o 
  -1  11   6       19.78       21.92      3.17 o 
   0  11   6        7.42        8.09      2.28 o 
   1  11   6        0.19       -0.23      1.55 o 
   2  11   6       81.60       88.61      5.21 o 
   3  11   6       22.50       16.81      4.00 o 
   4  11   6       58.04       74.22      7.28 o 
   5  11   6        6.20        3.77      1.51 o 
  -1  12   6        4.85        6.77      2.39 o 
   0  12   6       11.96       23.87      7.77 o 
   1  12   6        1.64        4.87      1.97 o 
 -13   0   7      122.84      132.09      7.95 o 
 -11   0   7      135.86      131.45      7.28 o 
  -9   0   7      969.68      996.15     16.03 o 
  -7   0   7      193.75      207.48      4.80 o 
  -5   0   7      234.02      240.86      4.75 o 
  -3   0   7       19.76       21.63      2.26 o 
  -1   0   7      712.55      591.42     11.54 o 
   1   0   7     1328.06     1322.07     19.15 o 
   3   0   7     5081.33     5462.47     92.35 o 
   5   0   7       58.90      104.80      3.31 o 
   7   0   7     1380.53     1379.43     25.59 o 
   9   0   7      820.76      785.54     16.26 o 
  11   0   7       11.59       21.77      2.37 o 
  13   0   7        1.16        2.86      2.19 o 
 -13   1   7       31.24       31.47      3.24 o 
 -12   1   7       13.65       15.63      2.32 o 
 -11   1   7      189.32      193.39      5.78 o 
 -10   1   7       50.88       54.34      2.77 o 
  -9   1   7       43.36       44.90      1.73 o 
  -8   1   7      368.00      354.00      5.76 o 
  -7   1   7     1734.10     1734.46     18.25 o 
  -6   1   7       20.53       19.35      0.95 o 
  -5   1   7      128.16      117.59      2.08 o 
  -4   1   7      805.37      917.03     10.91 o 
  -3   1   7      306.72      252.83      3.63 o 
  -2   1   7     1316.28     1307.19     14.88 o 
  -1   1   7      276.28      253.28      4.77 o 
   0   1   7      821.21      829.81     10.93 o 
   1   1   7      202.68      212.49      3.76 o 
   2   1   7       20.62       26.70      0.81 o 
   3   1   7     1571.35     1702.49     21.33 o 
   4   1   7      179.64      180.80      3.59 o 
   5   1   7     1551.22     1570.20     39.32 o 
   6   1   7      243.11      266.08      4.61 o 
   7   1   7     1169.76     1085.06     14.65 o 
   8   1   7      179.35      181.94      3.85 o 
   9   1   7      464.74      433.33      7.24 o 
  10   1   7       31.41       25.10      1.74 o 
  11   1   7      109.04      100.40      3.55 o 
  12   1   7       38.35       43.74      2.70 o 
  13   1   7        8.09        5.61      1.57 o 
 -13   2   7       57.20       62.67      3.60 o 
 -12   2   7       78.37       74.95      5.19 o 
 -11   2   7      158.82      150.17      4.68 o 
 -10   2   7       41.04       46.83      2.68 o 
  -9   2   7        5.68        7.48      1.12 o 
  -8   2   7      210.03      202.39      4.19 o 
  -7   2   7      906.14      894.52     35.19 o 
  -6   2   7      231.97      241.55      4.42 o 
  -5   2   7       32.26       21.37      1.13 o 
  -4   2   7      910.75      874.28     11.72 o 
  -3   2   7     2008.87     2256.32     28.02 o 
  -2   2   7       96.16      122.86      2.31 o 
  -1   2   7     4051.04     4511.81     63.76 o 
   0   2   7      192.42      200.29      9.33 o 
   1   2   7     7471.71     7864.04     94.54 o 
   2   2   7       82.62       79.72      1.82 o 
   3   2   7      791.34      983.86     11.45 o 
   4   2   7      984.96     1079.08     12.54 o 
   5   2   7      242.23      237.50      4.99 o 
   6   2   7       91.36      100.08      5.13 o 
   7   2   7      288.60      250.25      4.63 o 
   8   2   7      152.40      144.03      3.38 o 
   9   2   7       38.78       48.22      2.10 o 
  10   2   7       65.69       66.10      3.50 o 
  11   2   7      189.58      183.42      5.10 o 
  12   2   7        7.94        6.71      1.45 o 
  13   2   7       86.92       92.81      3.87 o 
 -13   3   7      137.81      135.71      4.90 o 
 -12   3   7       37.42       44.73      3.02 o 
 -11   3   7       52.91       51.79      3.05 o 
 -10   3   7      115.88      111.17      3.47 o 
  -9   3   7       23.16       20.82      1.62 o 
  -8   3   7       44.94       46.89      2.33 o 
  -7   3   7      311.38      307.37      7.12 o 
  -6   3   7       77.92       85.37      2.48 o 
  -5   3   7      634.09      601.49      8.65 o 
  -4   3   7     1778.59     1796.22     77.65 o 
  -3   3   7      261.66      246.54     10.54 o 
  -2   3   7      534.42      521.23      7.34 o 
  -1   3   7     1509.65     1585.75     20.00 o 
   0   3   7        1.79        0.84      0.58 o 
   1   3   7      719.72      672.92      9.39 o 
   2   3   7      120.68      117.33      2.55 o 
   3   3   7      107.78       99.71      2.30 o 
   4   3   7       24.27       24.45      1.00 o 
   5   3   7       47.72       35.62      1.81 o 
   6   3   7        6.23        9.52      0.97 o 
   7   3   7      167.63      157.48      3.49 o 
   8   3   7      184.44      170.11      4.46 o 
   9   3   7      326.22      294.86      6.53 o 
  10   3   7        1.59        3.33      1.13 o 
  11   3   7      211.75      214.61      6.48 o 
  12   3   7        3.04        3.21      1.22 o 
  13   3   7        2.25        3.74      1.26 o 
 -12   4   7        0.01        0.83      1.53 o 
 -11   4   7      126.37      144.09      7.99 o 
 -10   4   7        4.87        3.71      1.18 o 
  -9   4   7      454.82      463.24      9.19 o 
  -8   4   7        0.00       -0.15      0.91 o 
  -7   4   7       31.72       32.57      2.55 o 
  -5   4   7      325.49      288.97      6.02 o 
  -4   4   7        4.82        2.68      0.62 o 
  -3   4   7     1422.12     1489.59     19.21 o 
  -2   4   7     1002.36     1079.75     16.49 o 
  -1   4   7        2.47        2.13      0.45 o 
   0   4   7      101.30       89.27      1.88 o 
   1   4   7     2031.78     2122.57     26.89 o 
   2   4   7      253.93      250.70      4.44 o 
   3   4   7      225.17      214.61      3.96 o 
   4   4   7      305.43      305.11      5.10 o 
   5   4   7      622.41      557.27     26.97 o 
   6   4   7     1258.76     1230.30     16.50 o 
   7   4   7       26.40       21.00      1.78 o 
   8   4   7     1373.33     1312.66     20.77 o 
   9   4   7       38.65       43.45      2.55 o 
  10   4   7        2.65        1.51      1.07 o 
  11   4   7       18.37       18.96      2.04 o 
  12   4   7       20.11       18.72      2.10 o 
 -12   5   7       81.64       87.89      4.85 o 
 -11   5   7       76.70       83.76      4.53 o 
 -10   5   7        2.61        2.77      1.17 o 
  -9   5   7      115.17      118.69      3.97 o 
  -8   5   7       27.38       27.62      2.46 o 
  -7   5   7       40.63       39.21      3.31 o 
  -6   5   7       47.62       52.38      2.52 o 
  -5   5   7     1915.08     1948.09     29.29 o 
  -4   5   7        0.14        0.61      1.54 o 
  -3   5   7        1.18        0.84      0.51 o 
  -2   5   7      134.58      124.41      2.73 o 
  -1   5   7       66.64       53.35      1.67 o 
   0   5   7       29.41       31.16      1.26 o 
   1   5   7        1.76        2.63      0.52 o 
   2   5   7        1.88        6.18      0.89 o 
   3   5   7      632.72      595.31      8.85 o 
   4   5   7      111.58      125.23      2.91 o 
   5   5   7       60.20       69.17      2.53 o 
   6   5   7       72.10       68.12      6.01 o 
   7   5   7      269.10      274.94      7.99 o 
   8   5   7      426.58      421.60      8.65 o 
   9   5   7      213.47      220.08      6.03 o 
  10   5   7       46.47       48.72      2.97 o 
  11   5   7       20.33       25.22      2.32 o 
  12   5   7        1.19        4.92      1.29 o 
 -11   6   7      109.72      123.02      5.85 o 
 -10   6   7        7.80        8.39      2.30 o 
  -9   6   7       14.95       23.67      2.18 o 
  -8   6   7       29.83       27.15      2.20 o 
  -7   6   7       28.51       26.83      2.13 o 
  -6   6   7       36.01       30.95      2.15 o 
  -5   6   7        2.34        2.43      1.03 o 
  -4   6   7      145.63      132.39      5.20 o 
  -3   6   7       17.63       15.96      1.45 o 
  -2   6   7      337.65      310.66      9.53 o 
  -1   6   7       34.59       35.39      1.83 o 
   0   6   7      105.18       90.67      2.22 o 
   1   6   7     1167.28     1136.52     13.81 o 
   2   6   7        4.01        6.39      0.90 o 
   3   6   7      249.19      228.33      4.47 o 
   4   6   7      194.87      196.37      4.90 o 
   5   6   7       45.31       45.23      3.73 o 
   6   6   7      894.74      852.67     18.25 o 
   7   6   7        1.83        1.90      1.31 o 
   8   6   7      146.39      155.13      7.75 o 
   9   6   7        1.71        0.55      1.38 o 
  10   6   7       20.82       17.96      2.62 o 
  11   6   7      179.25      165.82      6.72 o 
 -11   7   7        0.01       -0.90      1.58 o 
 -10   7   7       20.92       15.94      2.68 o 
  -9   7   7        8.36        6.68      2.05 o 
  -8   7   7       70.48       54.51      4.38 o 
  -7   7   7      172.54      178.13      6.88 o 
  -6   7   7        0.28       -0.12      1.28 o 
  -5   7   7       29.81       29.75      4.18 o 
  -4   7   7      132.15      122.50     11.55 o 
  -3   7   7     1653.16     1614.37     31.59 o 
  -2   7   7        1.47        1.80      1.64 o 
  -1   7   7     3838.75     3860.34     56.06 o 
   0   7   7       39.45       38.31      3.06 o 
   1   7   7       28.16       25.91      1.70 o 
   2   7   7       80.27       86.44      2.64 o 
   3   7   7       76.43       73.29      2.97 o 
   4   7   7      284.59      292.83      8.38 o 
   5   7   7      267.96      267.94      8.08 o 
   6   7   7       56.84       47.36      5.54 o 
   7   7   7       63.72       76.95      4.38 o 
   8   7   7        1.79        2.65      1.57 o 
   9   7   7       85.89       91.19      4.95 o 
  10   7   7       23.36       24.59      3.04 o 
 -10   8   7       29.63       36.85      4.01 o 
  -9   8   7       61.18       67.91      5.15 o 
  -8   8   7       34.14       31.80      4.81 o 
  -7   8   7       83.44       81.30      5.25 o 
  -6   8   7        1.69        1.53      2.24 o 
  -5   8   7      169.00      166.75      7.20 o 
  -4   8   7      191.22      152.98      6.63 o 
  -3   8   7       57.66       57.40      3.98 o 
  -2   8   7      100.55       95.14      4.51 o 
  -1   8   7      200.62      189.72      5.30 o 
   0   8   7      831.31      842.19     14.78 o 
   1   8   7     1004.99      957.13     14.02 o 
   2   8   7       15.18       24.79      2.17 o 
   3   8   7       55.73       67.11      5.02 o 
   4   8   7      208.66      211.02      7.14 o 
   5   8   7       25.05       23.61      3.17 o 
   6   8   7       24.47       30.92      3.16 o 
   7   8   7      284.45      296.52     10.67 o 
   8   8   7       20.62       24.45      2.91 o 
   9   8   7        1.53        0.94      1.54 o 
  10   8   7       12.36       21.27      3.45 o 
  -8   9   7       18.65       23.27      3.27 o 
  -7   9   7       18.75       15.89      2.72 o 
  -6   9   7        0.05        0.67      1.54 o 
  -5   9   7        5.53        7.24      1.95 o 
  -4   9   7       15.52       11.71      2.25 o 
  -3   9   7      134.41      147.04      7.77 o 
  -2   9   7       44.30       52.28      4.39 o 
  -1   9   7       43.00       37.42      2.72 o 
   0   9   7      149.13      140.94      5.97 o 
   1   9   7       22.11       15.81      2.49 o 
   2   9   7        3.46        4.51      1.16 o 
   3   9   7      168.29      151.66      4.84 o 
   4   9   7        3.53        5.26      1.57 o 
   5   9   7       52.85       50.71      3.99 o 
   6   9   7       29.70       35.11      3.51 o 
   7   9   7       23.92       28.61      3.21 o 
   8   9   7        2.23        1.06      1.58 o 
  -7  10   7       65.81       68.24      6.62 o 
  -6  10   7       31.56       30.20      3.64 o 
  -5  10   7       59.33       72.27      5.11 o 
  -4  10   7       12.90       13.76      4.13 o 
  -3  10   7        0.07       -1.68      1.44 o 
  -2  10   7        0.72        2.11      1.80 o 
  -1  10   7      117.15      107.94      6.16 o 
   0  10   7       13.32       11.94      3.52 o 
   1  10   7       12.66       11.07      2.28 o 
   2  10   7       14.77       15.76      2.56 o 
   3  10   7      594.90      622.21     21.98 o 
   4  10   7       71.90       68.12      4.62 o 
   5  10   7        0.35        1.31      1.51 o 
   6  10   7        0.09        1.09      1.40 o 
   7  10   7       39.60       45.11      4.41 o 
  -5  11   7       24.97       23.85      5.52 o 
  -4  11   7       11.59        9.55      2.21 o 
  -3  11   7       42.85       41.24      6.48 o 
  -2  11   7       60.27       64.67      5.08 o 
  -1  11   7      150.64      172.47     15.47 o 
   0  11   7       25.41       29.46      3.54 o 
   1  11   7        0.93        4.81      1.87 o 
   2  11   7       33.88       43.42      4.04 o 
   3  11   7        8.24       11.35      3.32 o 
   4  11   7       27.32       30.38      4.98 o 
   5  11   7       17.72       19.30      2.67 o 
 -12   0   8      433.30      453.41     16.44 o 
 -10   0   8        0.85        3.24      1.36 o 
  -8   0   8     1711.82     1663.81     30.41 o 
  -6   0   8      109.60      101.83      2.88 o 
  -4   0   8      809.74      900.40     13.92 o 
  -2   0   8      870.77      911.93     17.33 o 
   0   0   8       11.90        7.20      0.62 o 
   2   0   8      993.80     1063.64     19.16 o 
   4   0   8       13.42       18.80      1.36 o 
   6   0   8      529.51      551.60     11.45 o 
   8   0   8      885.33      894.94     29.82 o 
  10   0   8       51.51       48.66      7.22 o 
  12   0   8      103.33      107.09      6.33 o 
 -13   1   8        3.55        3.85      2.02 o 
 -12   1   8        6.03        4.79      1.73 o 
 -11   1   8       47.77       49.27      3.38 o 
 -10   1   8       93.28       91.79      4.67 o 
  -9   1   8       26.96       27.91      1.60 o 
  -8   1   8       73.75       74.31      1.87 o 
  -7   1   8       81.89       78.41      2.56 o 
  -6   1   8      499.75      492.42      6.09 o 
  -5   1   8       17.42       19.41      0.94 o 
  -4   1   8       90.41       72.84      1.74 o 
  -3   1   8      174.44      155.98      2.64 o 
  -2   1   8        7.32       16.63      1.04 o 
  -1   1   8       17.00       18.99      1.27 o 
   0   1   8      527.00      474.75      6.80 o 
   1   1   8      157.99      184.98      3.24 o 
   2   1   8      155.94      147.24      2.31 o 
   3   1   8      744.52      851.14     11.30 o 
   4   1   8       41.96       46.37      1.60 o 
   5   1   8       16.50       15.32      1.17 o 
   6   1   8      560.39      573.30      8.41 o 
   7   1   8       45.95       38.79      1.71 o 
   8   1   8      978.70      952.94     13.37 o 
   9   1   8      757.95      687.14     10.39 o 
  10   1   8       70.96       76.12      2.61 o 
  11   1   8      269.49      250.61      6.72 o 
  12   1   8      109.56      126.58      4.22 o 
  13   1   8        5.22        3.99      2.24 o 
 -13   2   8        0.06        2.40      1.59 o 
 -12   2   8        6.15        7.07      1.59 o 
 -11   2   8        0.57        0.03      1.14 o 
 -10   2   8      133.13      128.69      4.19 o 
  -9   2   8      219.54      212.49      4.54 o 
  -8   2   8        6.98        9.74      1.15 o 
  -7   2   8       96.14       92.90      2.30 o 
  -6   2   8        5.64        5.49      0.78 o 
  -5   2   8      136.39      131.61      2.82 o 
  -4   2   8      682.72      690.75      9.60 o 
  -3   2   8        2.66        1.89      0.48 o 
  -2   2   8        2.20       16.19      0.87 o 
  -1   2   8     1361.33     1617.97     24.03 o 
   0   2   8     1775.56     1858.67     27.31 o 
   1   2   8       25.84       24.40      1.39 o 
   2   2   8      517.22      537.39      6.67 o 
   3   2   8     1099.44     1272.93     14.59 o 
   4   2   8     1283.15     1263.68     14.58 o 
   5   2   8       74.25       60.58      1.81 o 
   6   2   8      922.23      918.86     14.87 o 
   7   2   8       85.58       74.12      2.27 o 
   8   2   8      109.05      108.89      3.67 o 
   9   2   8        4.53        5.39      1.40 o 
  10   2   8      128.53      106.91      3.59 o 
  11   2   8       18.41       23.20      2.08 o 
  12   2   8       94.37       97.37      3.75 o 
  13   2   8       13.37       21.31      2.14 o 
 -12   3   8      157.94      141.58      7.20 o 
 -11   3   8       61.67       63.80      3.24 o 
 -10   3   8       30.23       37.55      2.12 o 
  -9   3   8      173.88      170.60      4.58 o 
  -8   3   8        1.50        3.10      1.04 o 
  -7   3   8       70.03       61.20      2.48 o 
  -6   3   8      101.93       87.12      2.42 o 
  -5   3   8        0.45        4.18      1.68 o 
  -4   3   8     1012.48     1057.17     22.71 o 
  -3   3   8      493.40      508.26      7.37 o 
  -2   3   8      276.34      243.06      3.96 o 
  -1   3   8      161.86      166.20      3.87 o 
   0   3   8      183.50      201.61      3.77 o 
   1   3   8       21.61       20.35      1.18 o 
   2   3   8     1780.35     1890.35     24.00 o 
   3   3   8        3.44        3.31      0.62 o 
   4   3   8      195.68      206.68      3.31 o 
   5   3   8        0.19        0.53      0.55 o 
   6   3   8       90.16       83.72      2.85 o 
   7   3   8      246.75      231.68      4.87 o 
   8   3   8        4.46        4.98      1.17 o 
   9   3   8       14.98        9.45      1.37 o 
  10   3   8       92.38       80.85      3.25 o 
  11   3   8       83.70       83.07      3.50 o 
  12   3   8      118.39      122.64      4.29 o 
 -12   4   8       11.46        8.86      3.47 o 
 -11   4   8       24.74       27.34      5.54 o 
 -10   4   8       11.59       14.18      1.71 o 
  -9   4   8      144.56      149.63      4.39 o 
  -8   4   8      359.20      340.12      7.24 o 
  -7   4   8      911.69      852.12     14.30 o 
  -6   4   8      895.32      886.77     14.55 o 
  -5   4   8      960.59      938.04     12.89 o 
  -4   4   8      275.98      260.04      4.52 o 
  -3   4   8        5.18        9.91      1.15 o 
  -2   4   8       32.61       33.71      2.77 o 
  -1   4   8      126.35      172.52      4.11 o 
   0   4   8      472.43      445.29      6.97 o 
   1   4   8       72.32       79.60      2.24 o 
   2   4   8      145.82      119.35      2.77 o 
   3   4   8      126.74      112.83      2.75 o 
   4   4   8     1427.38     1466.23     19.23 o 
   5   4   8       45.65       39.46      2.27 o 
   6   4   8        2.12        3.64      0.77 o 
   7   4   8      247.01      208.00      5.12 o 
   8   4   8       51.50       60.58      2.71 o 
   9   4   8      235.87      223.63      5.65 o 
  10   4   8       34.75       42.62      3.20 o 
  11   4   8       27.08       30.42      4.13 o 
  12   4   8        9.11        9.75      2.15 o 
 -12   5   8        1.63        1.58      2.56 o 
 -11   5   8       28.05       30.01      3.19 o 
 -10   5   8       32.30       31.26      3.27 o 
  -9   5   8       29.90       31.31      3.24 o 
  -8   5   8       25.46       24.69      2.82 o 
  -7   5   8      493.08      451.74     28.05 o 
  -6   5   8     1175.68     1111.03     23.03 o 
  -5   5   8        0.65       -0.74      1.53 o 
  -4   5   8      701.55      642.52     15.83 o 
  -3   5   8      333.78      322.10      6.57 o 
  -2   5   8      136.87      117.22      4.45 o 
  -1   5   8       10.64       13.40      1.51 o 
   0   5   8       77.10       85.17      2.59 o 
   1   5   8        0.26        2.08      0.68 o 
   2   5   8       19.86       13.15      1.13 o 
   3   5   8       22.44       21.85      1.36 o 
   4   5   8       14.66       15.71      1.20 o 
   5   5   8       23.97       31.56      3.14 o 
   6   5   8     4509.14     4561.45     79.96 o 
   7   5   8       12.59       13.68      2.08 o 
   8   5   8        0.33        0.30      1.34 o 
   9   5   8        2.32        5.34      1.81 o 
  10   5   8       67.83       72.58      4.36 o 
  11   5   8       22.47       22.50      2.95 o 
  12   5   8       71.32       65.42      4.61 o 
 -11   6   8       33.57       33.46      3.50 o 
 -10   6   8        1.53        0.92      1.55 o 
  -9   6   8       31.79       27.73      3.20 o 
  -8   6   8      211.39      211.52     10.18 o 
  -7   6   8       14.22       10.13      2.09 o 
  -6   6   8      104.01       98.91      7.52 o 
  -5   6   8     1027.23     1022.27     21.67 o 
  -4   6   8     1238.69     1188.57     24.28 o 
  -3   6   8      364.96      339.51      9.14 o 
  -2   6   8      202.37      206.85      5.00 o 
  -1   6   8        0.40        0.50      0.81 o 
   0   6   8      113.55      100.16      2.81 o 
   1   6   8        0.09        0.46      0.68 o 
   2   6   8      197.10      184.42      3.99 o 
   3   6   8      580.75      529.69      8.37 o 
   4   6   8      745.83      691.10     12.16 o 
   5   6   8      607.31      574.42     13.40 o 
   6   6   8        9.65        8.58      1.88 o 
   7   6   8       91.35       89.27      4.45 o 
   8   6   8       43.06       48.34      3.72 o 
   9   6   8       16.42       19.16      2.69 o 
  10   6   8       72.38       70.39      4.65 o 
  11   6   8        3.89        9.65      3.00 o 
 -10   7   8        0.96        0.23      1.68 o 
  -9   7   8       22.55       12.48      2.47 o 
  -8   7   8       24.39       21.56      3.03 o 
  -7   7   8       27.12       15.25      4.34 o 
  -6   7   8      216.72      209.82      7.42 o 
  -5   7   8       41.70       38.81      3.49 o 
  -4   7   8       14.50       13.40      2.20 o 
  -3   7   8      159.43      156.15      6.71 o 
  -2   7   8      763.87      721.21     16.06 o 
  -1   7   8      488.86      482.76      9.60 o 
   0   7   8      456.76      435.81      7.51 o 
   1   7   8        5.95        8.68      1.25 o 
   2   7   8       92.80       89.63      2.77 o 
   3   7   8      134.88      116.62      3.84 o 
   4   7   8        7.84       10.10      1.83 o 
   5   7   8        7.45        3.64      1.50 o 
   6   7   8        2.86        2.45      1.41 o 
   7   7   8      309.30      295.54      8.97 o 
   8   7   8      171.25      183.45      6.90 o 
   9   7   8        6.84        4.92      1.77 o 
  10   7   8        2.04        0.57      1.47 o 
  -9   8   8       16.18       18.91      2.89 o 
  -8   8   8       27.40       24.88      4.69 o 
  -7   8   8       81.58       69.81      8.97 o 
  -6   8   8        2.08        1.71      3.45 o 
  -5   8   8       39.08       51.70      4.07 o 
  -4   8   8        5.81       10.35      2.07 o 
  -3   8   8       13.79       17.80      2.53 o 
  -2   8   8       33.37       33.43      3.06 o 
  -1   8   8       18.53       17.30      1.93 o 
   0   8   8       17.28       16.75      1.88 o 
   1   8   8        3.83        3.21      1.61 o 
   2   8   8      211.69      211.72      5.69 o 
   3   8   8      737.49      694.23     12.88 o 
   4   8   8      434.44      430.13     11.41 o 
   5   8   8       20.22       18.52      2.56 o 
   6   8   8        9.71       18.49      2.58 o 
   7   8   8       46.88       44.76      3.96 o 
   8   8   8       26.52       25.50      3.07 o 
   9   8   8       25.15       36.09      4.32 o 
  -8   9   8       73.67       77.15      5.53 o 
  -7   9   8        3.61        5.31      2.00 o 
  -6   9   8      163.64      156.84      8.14 o 
  -5   9   8       18.22       18.37      2.77 o 
  -4   9   8      100.43       89.16      4.76 o 
  -3   9   8       53.05       43.13      3.75 o 
  -2   9   8        9.09        9.92      1.63 o 
  -1   9   8        7.70        6.91      1.95 o 
   0   9   8        4.92        8.58      2.01 o 
   1   9   8      118.53      117.70      5.31 o 
   2   9   8       41.56       47.13      3.65 o 
   3   9   8      336.85      319.57     12.57 o 
   4   9   8       41.59       40.68      3.65 o 
   5   9   8       10.71        8.82      2.03 o 
   6   9   8      214.76      228.88      8.10 o 
   7   9   8        0.53       -0.85      1.31 o 
   8   9   8      165.26      178.80     12.97 o 
  -6  10   8       15.18       18.77      2.96 o 
  -5  10   8        5.48        4.50      2.03 o 
  -4  10   8        0.04       -0.53      1.56 o 
  -3  10   8       16.58       21.33      2.87 o 
  -2  10   8      168.33      172.58      5.53 o 
  -1  10   8        0.18        2.05      1.68 o 
   0  10   8       39.61       37.90      3.77 o 
   1  10   8        7.23        6.44      1.99 o 
   2  10   8      343.56      362.53     10.70 o 
   3  10   8        3.78        4.00      2.60 o 
   4  10   8       48.88       60.54      4.47 o 
   5  10   8        0.51        2.68      1.65 o 
   6  10   8       25.27       29.15      6.20 o 
  -4  11   8       93.95      109.57      5.66 o 
  -3  11   8        2.21        7.91      2.39 o 
  -2  11   8      142.97      166.20      7.28 o 
  -1  11   8       29.62       37.29      5.01 o 
   0  11   8        4.74        3.63      1.93 o 
   1  11   8        0.98        0.50      1.52 o 
   2  11   8        0.74        2.45      2.83 o 
   3  11   8       24.24       25.07      4.49 o 
   4  11   8       16.93       21.71      4.41 o 
 -13   0   9       13.78       17.57      3.62 o 
 -11   0   9       42.91       49.00      4.94 o 
  -9   0   9     1176.81     1239.88     19.64 o 
  -7   0   9     1353.31     1441.97     22.04 o 
  -5   0   9        0.43       -0.02      0.63 o 
  -3   0   9       94.24       80.37      3.04 o 
  -1   0   9     2843.85     3048.81     53.73 o 
   1   0   9      465.84      441.22      7.24 o 
   3   0   9      201.59      163.45      4.15 o 
   5   0   9     1469.95     1450.80     39.02 o 
   7   0   9      136.45      152.86      4.74 o 
   9   0   9      215.10      179.89      5.71 o 
  11   0   9       74.94       81.31      4.58 o 
 -13   1   9       79.98       72.26      4.52 o 
 -12   1   9       31.28       29.99      3.16 o 
 -11   1   9       41.13       48.46      2.89 o 
 -10   1   9        0.19        0.41      1.19 o 
  -9   1   9      161.87      157.44      3.00 o 
  -8   1   9       66.86       69.85      1.86 o 
  -7   1   9        7.29        8.40      0.82 o 
  -6   1   9       43.71       45.89      1.42 o 
  -5   1   9      394.26      407.99      5.71 o 
  -4   1   9      600.34      597.19      7.68 o 
  -3   1   9     1462.34     1485.73     19.42 o 
  -2   1   9       10.99       16.07      1.69 o 
  -1   1   9      279.07      240.13      4.88 o 
   0   1   9       82.15       81.06      1.99 o 
   1   1   9       16.26       15.58      1.13 o 
   2   1   9       15.53       19.68      0.99 o 
   3   1   9      949.69     1036.81     12.08 o 
   4   1   9       35.44       47.08      2.60 o 
   5   1   9      792.53      787.73     10.84 o 
   6   1   9        8.34        7.28      1.10 o 
   7   1   9      349.56      297.06      8.59 o 
   8   1   9        7.07        9.91      1.13 o 
   9   1   9      385.80      363.21      6.47 o 
  10   1   9       70.63       68.34      2.59 o 
  11   1   9       21.24       25.87      2.13 o 
  12   1   9       20.98       26.18      2.18 o 
 -12   2   9        0.16        1.90      1.22 o 
 -11   2   9      192.89      207.57      8.36 o 
 -10   2   9      251.22      246.25      5.27 o 
  -9   2   9      365.24      354.74      6.46 o 
  -8   2   9      295.09      277.81      5.31 o 
  -7   2   9      206.16      204.34      4.30 o 
  -6   2   9       80.15       74.77      2.16 o 
  -5   2   9      327.08      349.30      5.69 o 
  -4   2   9      571.04      549.36      7.99 o 
  -3   2   9        1.36        2.48      0.61 o 
  -2   2   9      297.48      327.40      6.27 o 
  -1   2   9     1840.25     1878.80     27.81 o 
   0   2   9        0.32       -0.70      0.47 o 
   1   2   9     1487.96     1443.91     21.71 o 
   2   2   9      763.78      850.20     13.60 o 
   3   2   9     1186.64     1118.66     14.82 o 
   4   2   9      217.36      249.25      5.66 o 
   5   2   9      498.09      424.20      6.56 o 
   6   2   9      144.91      130.44      3.14 o 
   7   2   9      460.74      438.77      7.20 o 
   8   2   9        1.93        2.41      0.83 o 
   9   2   9        2.04        2.55      0.91 o 
  10   2   9       78.91       78.28      3.08 o 
  11   2   9      123.94      133.06      4.25 o 
  12   2   9       16.15       17.18      2.48 o 
 -12   3   9        6.75       10.86      3.17 o 
 -11   3   9       30.65       25.41      4.30 o 
 -10   3   9        0.04       -0.45      1.20 o 
  -9   3   9       21.39       20.31      2.51 o 
  -8   3   9       87.84       89.97      4.16 o 
  -7   3   9      656.58      630.22     14.19 o 
  -6   3   9      217.34      215.39      6.54 o 
  -5   3   9        0.24        0.63      0.75 o 
  -4   3   9        6.00        8.41      1.08 o 
  -3   3   9      304.83      276.54      7.35 o 
  -2   3   9       14.18       10.87      1.17 o 
  -1   3   9      850.36      878.06     14.11 o 
   0   3   9     1443.23     1567.37     20.31 o 
   1   3   9      150.84      143.72      3.07 o 
   2   3   9        3.65        4.45      0.71 o 
   3   3   9       34.76       38.59      1.50 o 
   4   3   9      410.36      465.31      7.74 o 
   5   3   9       56.12       46.42      2.17 o 
   6   3   9      400.33      411.34      8.01 o 
   7   3   9      166.16      158.24      4.34 o 
   8   3   9      846.05      816.38     14.13 o 
   9   3   9      144.04      154.55     15.13 o 
  10   3   9       36.09       33.21      4.67 o 
  11   3   9        8.62       14.15      2.28 o 
  12   3   9       28.72       31.43      3.22 o 
 -12   4   9      103.67       94.13      7.46 o 
 -11   4   9       21.54       26.65      4.52 o 
 -10   4   9      141.52      148.18      5.90 o 
  -9   4   9        5.71       10.91      2.45 o 
  -8   4   9        1.84        3.21      1.50 o 
  -7   4   9      335.16      336.77     12.85 o 
  -6   4   9     1261.54     1228.57     24.72 o 
  -5   4   9      170.18      149.86      5.41 o 
  -4   4   9      227.66      219.96      6.60 o 
  -3   4   9        1.80       -0.04      0.63 o 
  -2   4   9       18.74       12.88      1.32 o 
  -1   4   9      310.08      295.55      6.05 o 
   0   4   9        0.16        1.31      0.63 o 
   1   4   9       16.36       11.44      1.04 o 
   2   4   9        0.12        1.78      0.79 o 
   3   4   9       16.29       17.30      1.90 o 
   4   4   9       31.50       27.81      1.45 o 
   5   4   9      811.39      789.76     13.33 o 
   6   4   9      527.72      551.67     10.15 o 
   7   4   9       46.70       48.88      3.35 o 
   8   4   9      105.96      106.05      4.64 o 
   9   4   9        7.71        7.49      1.84 o 
  10   4   9        4.93        6.20      1.85 o 
  11   4   9      146.61      150.00      6.09 o 
  12   4   9        0.12        3.14      1.61 o 
 -11   5   9        0.13       -0.45      1.34 o 
 -10   5   9        9.77        7.06      1.95 o 
  -9   5   9      276.92      255.20      8.32 o 
  -8   5   9        5.78        8.05      2.22 o 
  -7   5   9        0.56        0.42      1.40 o 
  -6   5   9      114.85       99.34      4.68 o 
  -5   5   9      519.49      519.45     12.61 o 
  -4   5   9        1.89        0.13      1.30 o 
  -3   5   9     1483.62     1511.60     29.32 o 
  -2   5   9      168.34      132.89      6.82 o 
  -1   5   9      783.83      712.43     12.20 o 
   0   5   9      343.05      345.58      6.71 o 
   1   5   9      102.91       87.90      2.54 o 
   2   5   9       12.29       10.83      1.29 o 
   3   5   9       14.73        9.99      1.07 o 
   4   5   9       57.68       64.73      2.11 o 
   5   5   9      322.60      338.90      9.87 o 
   6   5   9       15.09       11.19      2.01 o 
   7   5   9      512.07      500.50     12.29 o 
   8   5   9      168.56      164.90     10.05 o 
   9   5   9       93.06       93.50      5.56 o 
  10   5   9        0.80        2.10      1.60 o 
  11   5   9      227.31      238.64      8.19 o 
 -11   6   9      106.34      128.77      6.03 o 
 -10   6   9        7.74       12.66      2.42 o 
  -9   6   9        0.91        1.19      1.62 o 
  -8   6   9      114.52      113.37      7.44 o 
  -7   6   9       77.18       80.28      4.41 o 
  -6   6   9      128.92      132.95      5.60 o 
  -5   6   9      464.65      443.20     13.19 o 
  -4   6   9        1.33       -0.37      1.32 o 
  -3   6   9       73.20       68.22      3.78 o 
  -2   6   9       29.30       38.07      3.11 o 
  -1   6   9      457.71      474.33      7.92 o 
   0   6   9        1.20        0.52      0.72 o 
   1   6   9      255.59      255.35      7.87 o 
   2   6   9      369.50      376.08      6.58 o 
   3   6   9      503.67      460.91      8.84 o 
   4   6   9      125.00      117.88      4.85 o 
   5   6   9      201.05      183.20      6.30 o 
   6   6   9      706.98      693.65     21.60 o 
   7   6   9      427.73      416.50     11.04 o 
   8   6   9        1.94        2.66      1.47 o 
   9   6   9        7.84       10.92      3.92 o 
  10   6   9       19.25       21.33      4.47 o 
 -10   7   9        7.84       10.77      2.41 o 
  -9   7   9        4.65        1.63      1.72 o 
  -8   7   9        0.01       -1.61      1.36 o 
  -7   7   9       85.86       91.40      4.97 o 
  -6   7   9       72.27       63.05      4.41 o 
  -5   7   9       48.48       39.44      3.52 o 
  -4   7   9        4.71        6.01      2.88 o 
  -3   7   9      728.85      676.80     15.64 o 
  -2   7   9        7.76        3.72      1.68 o 
  -1   7   9      190.23      181.27      5.08 o 
   0   7   9      151.04      142.32      3.68 o 
   1   7   9        0.40        2.58      1.03 o 
   2   7   9      273.39      270.85      5.40 o 
   3   7   9       39.91       45.17      2.89 o 
   4   7   9      202.91      177.00      6.32 o 
   5   7   9        0.63        0.63      1.09 o 
   6   7   9      122.55      131.59      5.54 o 
   7   7   9        0.30        0.29      1.32 o 
   8   7   9        7.10        5.73      1.73 o 
   9   7   9      129.13      131.86      5.90 o 
  10   7   9        6.07        6.61      1.73 o 
  -9   8   9       49.82       47.24      4.39 o 
  -8   8   9        3.08        3.84      1.87 o 
  -7   8   9        4.28        6.53      2.03 o 
  -6   8   9       11.11       20.67      2.98 o 
  -5   8   9       48.00       41.83      3.72 o 
  -4   8   9       11.88       13.39      2.31 o 
  -3   8   9      219.36      197.88     14.27 o 
  -2   8   9       12.17       12.19      2.13 o 
  -1   8   9      105.58      111.17      4.01 o 
   0   8   9        8.71       12.90      1.69 o 
   1   8   9      433.63      427.33      7.66 o 
   2   8   9       12.14       12.19      1.77 o 
   3   8   9       56.59       52.26      3.00 o 
   4   8   9       19.14       18.98      2.54 o 
   5   8   9       76.74       78.90      4.56 o 
   6   8   9      259.00      250.64      8.32 o 
   7   8   9        1.17        1.03      1.37 o 
   8   8   9        2.50        1.12      1.51 o 
   9   8   9        6.22        9.50      2.12 o 
  -7   9   9       32.16       45.10      4.30 o 
  -6   9   9       24.59       28.77      3.36 o 
  -5   9   9      190.04      194.72      7.51 o 
  -4   9   9        1.09        2.43      1.66 o 
  -3   9   9      278.10      259.38     17.79 o 
  -2   9   9       57.61       57.19      3.44 o 
  -1   9   9      149.97      129.90      7.98 o 
   0   9   9       51.06       56.87      4.26 o 
   1   9   9       13.35        9.60      2.12 o 
   2   9   9        0.32        1.12      1.09 o 
   3   9   9        0.70        1.39      1.48 o 
   4   9   9       36.44       30.17      3.25 o 
   5   9   9        3.90       11.45      2.20 o 
   6   9   9        0.16        0.97      1.33 o 
   7   9   9       73.41       70.22      4.88 o 
  -6  10   9       64.51       62.60      5.01 o 
  -5  10   9        0.01        4.21      1.95 o 
  -4  10   9        6.05        4.99      1.88 o 
  -3  10   9       25.66       31.24      2.87 o 
  -2  10   9       73.57       79.04      3.92 o 
  -1  10   9       85.88       85.11      5.41 o 
   0  10   9        6.13        5.60      1.88 o 
   1  10   9       60.88       67.12      4.74 o 
   2  10   9       13.60       18.75      2.90 o 
   3  10   9      210.38      207.18     11.04 o 
   4  10   9        1.23        0.27      1.42 o 
   5  10   9       66.06       73.45      7.95 o 
   6  10   9       19.15       16.42      2.57 o 
  -3  11   9       67.06       64.68      5.26 o 
  -2  11   9       16.39       22.51      3.18 o 
  -1  11   9        3.73        4.56      2.13 o 
   0  11   9       11.02        7.45      3.88 o 
   1  11   9        0.35        1.67      1.59 o 
   2  11   9        1.19        0.08      2.11 o 
   3  11   9        1.92        3.96      2.49 o 
 -12   0  10        8.78       11.27      3.02 o 
 -10   0  10       50.53       54.36      5.54 o 
  -8   0  10      150.56      136.25      4.24 o 
  -6   0  10      283.05      266.22      5.60 o 
  -4   0  10      193.30      192.67      5.37 o 
  -2   0  10      434.18      446.06      9.79 o 
   0   0  10       59.86       59.52      2.59 o 
   2   0  10     1154.52     1136.97     20.63 o 
   4   0  10     1422.73     1333.69     78.01 o 
   6   0  10        1.35        7.28      2.26 o 
   8   0  10      480.13      436.17     10.29 o 
  10   0  10      365.97      352.18      9.37 o 
  12   0  10        2.44        4.34      1.73 o 
 -12   1  10       21.77       27.14      4.37 o 
 -11   1  10        0.12        1.27      1.29 o 
 -10   1  10        0.06        1.41      0.89 o 
  -9   1  10        0.07        0.02      0.67 o 
  -8   1  10       47.63       54.85      1.73 o 
  -7   1  10      148.73      147.53      2.78 o 
  -6   1  10        3.51        3.90      1.07 o 
  -5   1  10      263.61      250.23      5.54 o 
  -4   1  10        0.10        1.49      0.72 o 
  -3   1  10       19.64       17.74      1.21 o 
  -2   1  10     1213.91     1194.61     18.48 o 
  -1   1  10      696.28      696.58     11.53 o 
   0   1  10      506.83      512.08      7.48 o 
   1   1  10     1332.83     1348.75     17.50 o 
   2   1  10      210.40      198.59      3.95 o 
   3   1  10       36.38       43.18      2.34 o 
   4   1  10      128.19      130.27      3.36 o 
   5   1  10      212.78      187.55      5.93 o 
   6   1  10       24.30       24.25      1.73 o 
   7   1  10      146.69      128.34      3.81 o 
   8   1  10       72.47       89.30      3.61 o 
   9   1  10       85.78       69.29      4.87 o 
  10   1  10      139.70      159.74      8.76 o 
  11   1  10      122.19      141.34      5.52 o 
  12   1  10      193.07      187.80     14.17 o 
 -12   2  10       22.91       30.41      3.31 o 
 -11   2  10        2.94        3.62      1.64 o 
 -10   2  10       48.19       62.68      3.10 o 
  -9   2  10       59.84       58.44      3.50 o 
  -8   2  10      657.04      666.13     14.83 o 
  -7   2  10        0.85       -0.43      0.74 o 
  -6   2  10        0.03        0.57      0.79 o 
  -5   2  10       51.17       47.79      2.36 o 
  -4   2  10      105.94      118.15      3.37 o 
  -3   2  10       43.09       36.28      2.80 o 
  -2   2  10       73.66       73.00      3.13 o 
  -1   2  10      147.11      138.62      3.58 o 
   0   2  10        9.17       11.68      0.99 o 
   1   2  10     1384.84     1426.43     18.56 o 
   2   2  10      470.54      430.92      6.66 o 
   3   2  10      283.21      299.01      5.97 o 
   4   2  10      367.95      358.64      5.86 o 
   5   2  10        0.53       -0.25      0.72 o 
   6   2  10      569.99      553.77     10.06 o 
   7   2  10        0.44        0.52      0.94 o 
   8   2  10      182.24      153.14      4.42 o 
   9   2  10      190.69      180.16      8.48 o 
  10   2  10       83.22       85.26      4.21 o 
  11   2  10       82.28       76.89      6.73 o 
  12   2  10      168.00      159.49     17.79 o 
 -12   3  10       36.14       36.11      5.24 o 
 -11   3  10       10.97       12.44      3.54 o 
 -10   3  10        7.79        9.23      1.96 o 
  -9   3  10       38.12       38.63      3.12 o 
  -8   3  10      121.66      116.48      4.84 o 
  -7   3  10       39.17       33.13      5.88 o 
  -6   3  10      413.41      393.25      7.77 o 
  -5   3  10      189.97      173.27      4.38 o 
  -4   3  10      120.21      115.37      4.96 o 
  -3   3  10       12.94       20.24      1.58 o 
  -2   3  10       51.13       62.44      2.35 o 
  -1   3  10       72.31       81.35      2.70 o 
   0   3  10     1696.78     1801.44     23.22 o 
   1   3  10      923.37      973.15     13.34 o 
   2   3  10       23.11       30.23      1.92 o 
   3   3  10      722.75      735.60     10.53 o 
   4   3  10     1919.12     1872.70     24.14 o 
   5   3  10       84.75       89.00      4.07 o 
   6   3  10       54.75       46.22      2.42 o 
   7   3  10      210.24      210.06      5.27 o 
   8   3  10       19.51       22.54      2.39 o 
   9   3  10       30.48       35.08      2.95 o 
  10   3  10      197.20      194.32      7.01 o 
  11   3  10       55.84       56.73      3.97 o 
  12   3  10        0.71        2.87      1.56 o 
 -11   4  10        0.01        1.03      1.24 o 
 -10   4  10      205.14      209.65      7.26 o 
  -9   4  10        0.42        1.47      1.44 o 
  -8   4  10        0.16       -0.14      1.29 o 
  -7   4  10       82.55       90.39      4.40 o 
  -6   4  10      898.57      848.01     18.31 o 
  -5   4  10      348.82      344.84      9.24 o 
  -4   4  10      189.17      189.53      4.72 o 
  -3   4  10       85.03       87.02      5.99 o 
  -2   4  10      167.94      135.11      3.74 o 
  -1   4  10        4.93        5.70      1.01 o 
   0   4  10        3.65       12.90      1.56 o 
   1   4  10      596.33      563.02     16.97 o 
   2   4  10      412.46      366.49      7.11 o 
   3   4  10       90.25       99.34      2.61 o 
   4   4  10      548.64      502.38      7.86 o 
   5   4  10      306.62      283.00      6.87 o 
   6   4  10       28.52       34.07      2.25 o 
   7   4  10        2.49        1.42      2.81 o 
   8   4  10        3.37        1.02      1.32 o 
   9   4  10       40.71       41.27      3.37 o 
  10   4  10       33.77       40.72      3.77 o 
  11   4  10        0.91        3.85      1.73 o 
 -11   5  10       23.55       24.08      2.92 o 
 -10   5  10       16.12       15.17      4.22 o 
  -9   5  10        0.22        2.74      1.72 o 
  -8   5  10       68.47       66.12      5.84 o 
  -7   5  10      181.65      191.93      6.87 o 
  -6   5  10      405.75      355.68      9.91 o 
  -5   5  10      102.81       94.25      4.51 o 
  -4   5  10     2057.89     1988.84     37.83 o 
  -3   5  10      146.69      153.63      4.25 o 
  -2   5  10       58.42       55.98      2.44 o 
  -1   5  10      110.52      108.41      2.99 o 
   0   5  10      306.94      304.89     17.31 o 
   1   5  10       27.57       26.72      1.65 o 
   2   5  10      320.52      308.05      5.62 o 
   3   5  10       30.33       22.02      1.49 o 
   4   5  10       97.17       81.73      2.47 o 
   5   5  10       49.74       52.66      2.54 o 
   6   5  10     1373.12     1340.02     26.49 o 
   7   5  10       93.12      105.97      5.99 o 
   8   5  10       37.60       38.95      3.32 o 
   9   5  10       23.22       28.50      2.99 o 
  10   5  10      199.42      190.06      7.04 o 
  11   5  10       20.18       22.00      2.94 o 
 -10   6  10       21.49       23.19      5.48 o 
  -9   6  10      102.41       93.17      5.27 o 
  -8   6  10      362.12      357.31     10.58 o 
  -7   6  10        9.50       10.34      5.05 o 
  -6   6  10       34.76       34.98      4.81 o 
  -5   6  10      406.32      402.64     10.90 o 
  -4   6  10        0.30        1.23      2.24 o 
  -3   6  10      483.00      494.37     12.18 o 
  -2   6  10      126.36      135.22      4.08 o 
  -1   6  10       80.49       65.41      2.41 o 
   0   6  10      174.44      163.47      5.45 o 
   1   6  10      210.50      203.38      4.44 o 
   2   6  10      580.53      606.77      9.55 o 
   3   6  10        0.63        0.72      0.78 o 
   4   6  10      445.57      468.57     11.65 o 
   5   6  10      121.41      126.79      5.24 o 
   6   6  10        0.02        2.65      1.44 o 
   7   6  10        1.66        2.05      1.51 o 
   8   6  10       36.65       33.80      5.47 o 
   9   6  10       16.83       17.00      2.51 o 
  10   6  10       17.36       13.25      2.43 o 
  -9   7  10        0.07        1.60      1.72 o 
  -8   7  10      180.92      178.02      7.16 o 
  -7   7  10      132.81      121.87      5.76 o 
  -6   7  10       86.56       75.96      4.84 o 
  -5   7  10       20.46       18.03      2.51 o 
  -4   7  10       24.16       21.21      2.65 o 
  -3   7  10      696.59      662.59     15.50 o 
  -2   7  10        6.54        5.10      1.67 o 
  -1   7  10      134.07      137.56      4.37 o 
   0   7  10       31.84       32.22      2.01 o 
   1   7  10        0.92        0.25      0.81 o 
   2   7  10       82.63       94.38      2.97 o 
   3   7  10       23.71       21.73      2.24 o 
   4   7  10      279.28      267.74      8.25 o 
   5   7  10       13.60       14.81      2.26 o 
   6   7  10      187.53      174.23      6.86 o 
   7   7  10        6.56        6.19      3.03 o 
   8   7  10      110.04      116.63      5.46 o 
   9   7  10        0.25       -0.50      1.37 o 
  -8   8  10        7.77        6.66      2.06 o 
  -7   8  10        0.22       -0.35      1.59 o 
  -6   8  10       17.04       16.51      2.66 o 
  -5   8  10       20.88       19.95      2.85 o 
  -4   8  10       37.20       30.94      3.27 o 
  -3   8  10      170.95      154.18      6.16 o 
  -2   8  10        2.02        4.23      1.37 o 
  -1   8  10      268.89      255.05      6.63 o 
   0   8  10        9.85        9.52      1.61 o 
   1   8  10       17.36       14.04      1.51 o 
   2   8  10      805.31      781.31     14.30 o 
   3   8  10      318.56      308.93      9.25 o 
   4   8  10        8.27        9.21      1.99 o 
   5   8  10       42.81       58.68      4.26 o 
   6   8  10       72.89       86.83      4.87 o 
   7   8  10       18.98       20.37      2.80 o 
   8   8  10        6.78       12.79      2.29 o 
  -7   9  10       63.90       54.25      4.68 o 
  -6   9  10      124.54      138.59      6.44 o 
  -5   9  10        1.71        1.05      1.64 o 
  -4   9  10      242.31      246.49      8.48 o 
  -3   9  10        3.64        2.88      1.70 o 
  -2   9  10      197.29      216.79      7.41 o 
  -1   9  10        7.19       10.35      1.69 o 
   0   9  10       56.70       50.80      4.12 o 
   1   9  10       16.22       12.94      2.38 o 
   2   9  10      142.63      160.33      6.39 o 
   3   9  10       15.23       11.44      2.12 o 
   4   9  10       28.42       23.98      2.85 o 
   5   9  10        9.02        9.96      2.13 o 
   6   9  10       35.02       40.13      4.07 o 
   7   9  10       27.97       26.52      3.21 o 
  -5  10  10        1.19        5.17      1.98 o 
  -4  10  10       20.26       20.22      3.01 o 
  -3  10  10       62.31       74.54      4.15 o 
  -2  10  10        1.04        0.66      1.23 o 
  -1  10  10        0.59        2.12      1.73 o 
   0  10  10      105.50      118.90      5.77 o 
   1  10  10       87.60       80.76      6.20 o 
   2  10  10      201.22      236.66     12.14 o 
   3  10  10        8.63       10.82      3.28 o 
   4  10  10      239.19      253.26      8.73 o 
   5  10  10       15.35       17.47      2.61 o 
  -9   0  11       92.76       94.94      4.04 o 
  -7   0  11      169.38      184.09      5.70 o 
  -5   0  11       23.22       21.22      1.99 o 
  -3   0  11       85.77       78.88      5.47 o 
  -1   0  11     1104.33     1031.54     19.98 o 
   1   0  11     1248.91     1060.20     29.33 o 
   3   0  11     1133.71     1125.22     31.25 o 
   5   0  11      909.75      850.61     25.22 o 
   7   0  11      932.67      849.82     26.12 o 
   9   0  11      462.44      398.60     15.72 o 
  11   0  11      106.21      110.19      7.69 o 
 -11   1  11       53.78       53.72      5.43 o 
 -10   1  11        2.82        4.02      1.13 o 
  -9   1  11       44.86       51.27      2.27 o 
  -8   1  11        0.48        2.23      0.81 o 
  -7   1  11      286.18      272.34      5.46 o 
  -6   1  11        1.23        0.01      0.82 o 
  -5   1  11      108.14      112.32      2.89 o 
  -4   1  11       20.87       15.68      1.24 o 
  -3   1  11      793.94      752.54     18.27 o 
  -2   1  11      380.96      435.28      8.09 o 
  -1   1  11      478.34      476.66     17.14 o 
   0   1  11        2.06        2.74      0.78 o 
   1   1  11      492.24      448.09     14.09 o 
   2   1  11      154.78      146.02      3.76 o 
   3   1  11      346.40      341.13      8.62 o 
   4   1  11       60.85       61.45      3.18 o 
   5   1  11      217.06      202.27      4.71 o 
   6   1  11      150.50      145.82      5.81 o 
   7   1  11     1006.98      966.25     16.02 o 
   8   1  11       11.47       14.15      1.62 o 
   9   1  11      100.74      103.13      4.98 o 
  10   1  11       46.73       56.90      4.31 o 
  11   1  11       16.53       14.44      3.58 o 
  12   1  11       18.59       31.78      5.13 o 
 -12   2  11       21.59       24.88      4.07 o 
 -11   2  11       77.17       80.52      6.33 o 
 -10   2  11       25.36       29.62      2.88 o 
  -9   2  11      361.60      354.48      9.55 o 
  -8   2  11        0.54        0.94      1.21 o 
  -7   2  11       27.06       33.03      2.16 o 
  -6   2  11      566.71      542.55     10.01 o 
  -5   2  11      335.86      347.12      7.08 o 
  -4   2  11      334.31      313.43      6.50 o 
  -3   2  11      242.68      226.00      7.33 o 
  -2   2  11      180.70      177.65      4.99 o 
  -1   2  11      161.24      148.25      3.21 o 
   0   2  11       53.58       55.51      3.31 o 
   1   2  11      293.86      297.69      5.09 o 
   2   2  11       12.27       10.53      1.42 o 
   3   2  11      395.92      365.32      5.97 o 
   4   2  11       72.51       79.54      2.75 o 
   5   2  11      319.06      286.46      6.52 o 
   6   2  11      599.12      584.76     21.24 o 
   7   2  11       14.67       20.19      1.82 o 
   8   2  11        8.96       11.83      1.80 o 
   9   2  11       66.19       74.10      3.17 o 
  10   2  11        0.08        0.36      1.20 o 
  11   2  11        1.24        2.47      2.34 o 
 -11   3  11       26.16       24.99      4.41 o 
 -10   3  11        4.82        7.08      1.86 o 
  -9   3  11       10.08       12.40      2.77 o 
  -8   3  11      155.20      146.72      5.51 o 
  -7   3  11        0.04       -0.23      1.14 o 
  -6   3  11      763.33      688.56     18.20 o 
  -5   3  11      157.99      140.83      4.02 o 
  -4   3  11       20.58       22.02      1.73 o 
  -3   3  11      397.16      362.17      7.25 o 
  -2   3  11        2.03        2.46      0.86 o 
  -1   3  11      807.46      770.79     19.01 o 
   0   3  11        0.80       -0.39      0.49 o 
   1   3  11      255.49      269.93      5.73 o 
   2   3  11       13.59       14.33      2.21 o 
   3   3  11       71.55       59.84      2.40 o 
   4   3  11      338.97      321.72      5.60 o 
   5   3  11      353.93      314.44     11.23 o 
   6   3  11       77.53       76.36      3.26 o 
   7   3  11      406.63      419.32      8.56 o 
   8   3  11        1.42        0.97      1.02 o 
   9   3  11      281.90      288.27      8.47 o 
  10   3  11        0.01        2.51      1.45 o 
  11   3  11      119.87      128.23      9.31 o 
 -11   4  11       66.66       75.64      5.86 o 
 -10   4  11      104.47      124.39      5.50 o 
  -9   4  11        4.64        3.43      1.60 o 
  -8   4  11       52.34       53.67      3.82 o 
  -7   4  11      502.08      469.57     11.90 o 
  -6   4  11      121.14      112.51      4.88 o 
  -5   4  11        6.18       11.98      1.97 o 
  -4   4  11       11.04       12.37      1.47 o 
  -3   4  11       28.44       33.58      2.10 o 
  -2   4  11        8.29        5.59      1.29 o 
  -1   4  11      281.34      275.96      5.16 o 
   0   4  11      147.25      149.98      3.46 o 
   1   4  11      124.05      108.09      2.83 o 
   2   4  11       14.36       19.09      1.53 o 
   3   4  11      348.54      334.19      5.86 o 
   4   4  11      215.02      214.68      4.34 o 
   5   4  11      898.37      879.16     14.88 o 
   6   4  11      210.52      197.15      7.13 o 
   7   4  11       16.49       14.17      2.07 o 
   8   4  11       51.65       55.81      3.75 o 
   9   4  11       13.32       11.08      2.06 o 
  10   4  11        6.94        9.82      2.10 o 
  11   4  11       57.26       61.43      4.26 o 
 -10   5  11        7.10        7.22      2.41 o 
  -9   5  11      158.04      154.49      6.34 o 
  -8   5  11       14.42       15.26      2.49 o 
  -7   5  11      275.44      256.53      8.26 o 
  -6   5  11       10.73       11.98      2.21 o 
  -5   5  11      581.68      607.64     21.83 o 
  -4   5  11      177.30      163.25      5.87 o 
  -3   5  11      721.90      720.68     12.76 o 
  -2   5  11        8.81        9.99      1.36 o 
  -1   5  11      251.18      238.12      4.87 o 
   0   5  11        2.39        2.42      0.80 o 
   1   5  11      240.01      224.07      6.18 o 
   2   5  11       78.11       60.96      2.19 o 
   3   5  11      187.48      171.03      3.86 o 
   4   5  11        2.68        4.90      1.10 o 
   5   5  11       97.45      104.18      3.60 o 
   6   5  11      306.25      274.91     13.68 o 
   7   5  11       56.31       60.82      3.77 o 
   8   5  11       28.42       26.32      2.86 o 
   9   5  11      220.25      230.34      9.69 o 
  10   5  11       10.41       15.19      5.77 o 
 -10   6  11       11.12        8.70      2.17 o 
  -9   6  11       11.13       11.16      2.36 o 
  -8   6  11      149.75      129.04      5.92 o 
  -7   6  11      323.78      321.57     10.54 o 
  -6   6  11        2.42        2.85      1.64 o 
  -5   6  11       87.12       88.00     10.71 o 
  -4   6  11       52.77       40.73      3.46 o 
  -3   6  11      156.85      139.42      5.53 o 
  -2   6  11      133.88      125.70      3.97 o 
  -1   6  11       31.28       28.20      2.13 o 
   0   6  11       40.35       36.80      3.11 o 
   1   6  11      421.25      410.82      8.71 o 
   2   6  11       79.50       76.22      2.61 o 
   3   6  11       13.41       11.13      1.28 o 
   4   6  11      580.68      548.87     10.52 o 
   5   6  11      158.42      175.51      6.34 o 
   6   6  11       33.68       35.43      4.15 o 
   7   6  11      172.73      187.66      6.82 o 
   8   6  11        2.07        1.97      1.42 o 
   9   6  11       25.22       19.63      2.67 o 
  -9   7  11        0.27        2.43      2.73 o 
  -8   7  11        2.22        7.86      2.22 o 
  -7   7  11       76.21       81.06      8.46 o 
  -6   7  11       78.31       67.11      4.65 o 
  -5   7  11       89.08       78.27      8.50 o 
  -4   7  11        2.17        3.75      1.59 o 
  -3   7  11      165.27      184.58     12.25 o 
  -2   7  11        1.64       -1.54      1.03 o 
  -1   7  11      249.18      247.47      6.27 o 
   0   7  11        5.87        4.64      1.09 o 
   1   7  11      391.58      388.78      7.17 o 
   2   7  11      632.71      649.19     10.40 o 
   3   7  11       73.48       83.44      3.37 o 
   4   7  11      576.44      558.47     13.78 o 
   5   7  11        0.03        0.91      1.34 o 
   6   7  11      108.90       95.66      4.83 o 
   7   7  11       68.21       81.38     12.89 o 
   8   7  11       29.01       20.40      2.71 o 
   9   7  11      158.11      158.10      6.56 o 
  -8   8  11       27.89       25.12      3.22 o 
  -7   8  11        3.04        3.48      1.71 o 
  -6   8  11       37.94       40.88      3.94 o 
  -5   8  11       52.73       53.99      4.38 o 
  -4   8  11       29.70       25.27      3.03 o 
  -3   8  11        5.38        6.76      2.34 o 
  -2   8  11        2.79        3.64      1.34 o 
  -1   8  11      210.08      217.89      6.03 o 
   0   8  11       18.58       22.36      2.18 o 
   1   8  11       67.21       69.60      2.74 o 
   2   8  11        0.13        0.72      1.13 o 
   3   8  11        5.97       10.58      2.56 o 
   4   8  11       87.23       91.91      6.62 o 
   5   8  11        3.65        5.00      1.69 o 
   6   8  11       84.20       98.84      5.04 o 
   7   8  11       17.44       18.15      2.69 o 
  -6   9  11        0.03       -1.02      1.45 o 
  -5   9  11       14.14       20.53      3.02 o 
  -4   9  11       65.87       67.15      4.82 o 
  -3   9  11      161.41      161.79      5.44 o 
  -2   9  11        2.14        2.72      1.33 o 
  -1   9  11       35.83       45.02      3.09 o 
   0   9  11        1.33        1.04      1.53 o 
   1   9  11      204.28      210.31     11.57 o 
   2   9  11        7.02        7.44      2.45 o 
   3   9  11        2.32        9.21      3.26 o 
   4   9  11       78.72       82.51      5.11 o 
   5   9  11       34.39       38.93      4.83 o 
   6   9  11       36.82       35.07      5.01 o 
  -4  10  11       18.73       24.43      3.17 o 
  -3  10  11        1.35        0.14      1.18 o 
  -2  10  11        0.36        2.53      1.79 o 
  -1  10  11       44.56       44.39      4.12 o 
   0  10  11        3.10        4.00      1.89 o 
   1  10  11       70.28       73.38      6.69 o 
   2  10  11       30.21       31.51      4.98 o 
   3  10  11        5.62        5.92      2.64 o 
 -10   0  12      111.91      120.56     11.08 o 
  -8   0  12       33.29       40.47      2.92 o 
  -6   0  12       77.22       82.21      4.77 o 
  -4   0  12       55.27       49.85      2.80 o 
  -2   0  12      633.58      599.17     23.16 o 
   0   0  12      593.15      595.15     15.68 o 
   2   0  12      350.63      303.04     11.31 o 
   4   0  12      912.76      885.67     26.20 o 
   6   0  12      722.15      742.38     23.45 o 
   8   0  12       29.45       26.31      4.15 o 
  10   0  12       24.93       32.34      4.79 o 
 -11   1  12       13.65       17.42      3.32 o 
 -10   1  12      153.03      152.14      5.62 o 
  -9   1  12       11.85       13.31      3.09 o 
  -8   1  12        1.18        0.17      0.79 o 
  -7   1  12       11.82        9.07      1.14 o 
  -6   1  12       26.56       26.35      1.68 o 
  -5   1  12      225.03      228.98      5.20 o 
  -4   1  12      354.15      328.94      5.87 o 
  -3   1  12       30.05       29.44      2.27 o 
  -2   1  12      590.35      578.67     10.28 o 
  -1   1  12      158.26      137.83      3.74 o 
   0   1  12      459.61      414.72      7.91 o 
   1   1  12      307.83      281.69      5.94 o 
   2   1  12       15.84       19.33      1.59 o 
   3   1  12        2.62        4.41      1.32 o 
   4   1  12      136.09      123.35      4.73 o 
   5   1  12      277.51      266.60     15.68 o 
   6   1  12        8.67        5.31      1.87 o 
   7   1  12        9.12        3.61      1.57 o 
   8   1  12       27.81       36.81      3.51 o 
   9   1  12        4.60        6.57      1.80 o 
  10   1  12      156.08      144.32     11.69 o 
  11   1  12        1.70        4.00      2.30 o 
 -11   2  12       44.67       42.29      5.35 o 
 -10   2  12      119.71      141.03      5.52 o 
  -9   2  12       19.10       19.69      2.47 o 
  -8   2  12       46.70       44.42      3.25 o 
  -7   2  12        3.76        1.05      1.57 o 
  -6   2  12        3.72        2.97      1.06 o 
  -5   2  12      238.89      240.26      5.61 o 
  -4   2  12      145.11      137.80      6.03 o 
  -3   2  12        8.20        8.75      1.23 o 
  -2   2  12        5.29        3.69      0.94 o 
  -1   2  12       96.27      109.27      3.32 o 
   0   2  12       55.17       42.94      2.16 o 
   1   2  12      311.25      292.34      6.13 o 
   2   2  12     1919.75     1896.88     47.95 o 
   3   2  12        0.50       -0.02      0.75 o 
   4   2  12      107.11       84.88      4.92 o 
   5   2  12      258.71      230.97      8.52 o 
   6   2  12       75.53       84.32      4.16 o 
   7   2  12      141.87      133.32      5.53 o 
   8   2  12       13.93       17.05      2.61 o 
   9   2  12        0.51        3.23      1.51 o 
  10   2  12       11.12       12.97      3.62 o 
  11   2  12       12.91       15.15      3.54 o 
 -11   3  12        4.56        5.81      2.75 o 
 -10   3  12        2.66        1.76      1.51 o 
  -9   3  12      123.78      118.07      5.45 o 
  -8   3  12      133.14      135.18      6.58 o 
  -7   3  12       21.66       26.80      2.70 o 
  -6   3  12      182.61      210.33      5.31 o 
  -5   3  12      293.55      281.01      6.33 o 
  -4   3  12       22.32       19.93      1.77 o 
  -3   3  12       23.54       19.34      1.74 o 
  -2   3  12      315.07      294.53      6.36 o 
  -1   3  12      130.82      128.58      6.89 o 
   0   3  12      206.97      177.34      5.88 o 
   1   3  12       67.39       54.64      2.90 o 
   2   3  12        4.19        2.45      0.83 o 
   3   3  12       36.91       33.29      2.13 o 
   4   3  12       24.47       27.64      1.59 o 
   5   3  12       32.09       19.04      1.71 o 
   6   3  12       82.68       96.48      3.39 o 
   7   3  12       41.91       40.37      2.52 o 
   8   3  12       72.33       79.98      3.31 o 
   9   3  12      129.79      132.53      7.75 o 
  10   3  12      166.99      178.87     10.74 o 
  11   3  12       15.66       21.19      4.30 o 
 -10   4  12       61.44       76.30      4.51 o 
  -9   4  12        0.21        1.46      1.49 o 
  -8   4  12      236.70      226.97      7.58 o 
  -7   4  12       21.34       19.76      2.53 o 
  -6   4  12      184.54      162.35      5.97 o 
  -5   4  12      371.64      340.15      9.38 o 
  -4   4  12       18.91       18.07      1.78 o 
  -3   4  12        0.81        0.40      0.88 o 
  -2   4  12        6.48        6.70      1.43 o 
  -1   4  12      121.69      109.05      2.98 o 
   0   4  12      160.92      137.11      3.37 o 
   1   4  12        0.16        0.85      0.69 o 
   2   4  12       18.21       14.81      1.62 o 
   3   4  12       48.67       55.27      2.09 o 
   4   4  12     1197.20     1181.46     35.39 o 
   5   4  12      110.56      114.67      3.77 o 
   6   4  12       67.99       68.42      2.99 o 
   7   4  12       20.17       20.53      2.43 o 
   8   4  12       15.39       14.08      2.58 o 
   9   4  12        2.38        2.87      1.64 o 
  10   4  12       39.31       42.64      3.56 o 
 -10   5  12       39.46       43.51      5.69 o 
  -9   5  12       67.19       58.79      4.34 o 
  -8   5  12       33.96       26.63      3.04 o 
  -7   5  12        0.59       -1.26      1.35 o 
  -6   5  12      232.93      222.53      7.47 o 
  -5   5  12      154.93      134.46      5.52 o 
  -4   5  12       11.00       12.67      2.13 o 
  -3   5  12       34.43       27.29      2.10 o 
  -2   5  12      466.06      445.43      8.87 o 
  -1   5  12       30.89       32.38      2.05 o 
   0   5  12        4.85        9.47      1.15 o 
   1   5  12       11.18        8.21      1.13 o 
   2   5  12       69.01       66.13      2.37 o 
   3   5  12       49.02       54.45      2.23 o 
   4   5  12        3.18        3.83      1.59 o 
   5   5  12      227.11      226.46      5.73 o 
   6   5  12      137.58      148.94      5.67 o 
   7   5  12        0.47       -0.17      1.20 o 
   8   5  12       52.74       67.49      4.12 o 
   9   5  12        1.23        2.10      1.58 o 
  10   5  12       10.41       13.05      2.35 o 
  -9   6  12        3.19        5.94      4.45 o 
  -8   6  12      418.58      381.39     12.78 o 
  -7   6  12       44.90       51.83     12.93 o 
  -6   6  12        4.96        3.21      1.70 o 
  -5   6  12       16.77       15.97      2.49 o 
  -4   6  12       15.81       21.14      3.17 o 
  -3   6  12       91.98       91.84      7.52 o 
  -2   6  12       65.98       67.87      2.61 o 
  -1   6  12      177.80      155.55      3.96 o 
   0   6  12        6.10        5.01      1.08 o 
   1   6  12       97.68      106.65      3.16 o 
   2   6  12       73.42       69.86      2.62 o 
   3   6  12        9.88        4.27      1.00 o 
   4   6  12      296.56      324.19      8.30 o 
   5   6  12        3.04        6.08      1.74 o 
   6   6  12       54.11       63.05      4.13 o 
   7   6  12        6.70        9.27      2.19 o 
   8   6  12       28.42       35.41      3.41 o 
   9   6  12        7.90        9.82      3.39 o 
  -8   7  12       77.00       84.25      5.24 o 
  -7   7  12       46.45       46.43      4.16 o 
  -6   7  12       53.98       51.73      4.17 o 
  -5   7  12        5.31        6.87      2.01 o 
  -4   7  12      152.54      133.52      9.91 o 
  -3   7  12       50.75       51.89      3.90 o 
  -2   7  12        6.16        7.55      1.44 o 
  -1   7  12       14.38       17.32      1.96 o 
   0   7  12      596.53      622.84     11.35 o 
   1   7  12        2.63        6.80      1.37 o 
   2   7  12       62.87       64.29      2.72 o 
   3   7  12       12.98       14.01      2.22 o 
   4   7  12      867.17      826.51     18.55 o 
   5   7  12        0.05        2.13      1.45 o 
   6   7  12      119.15      127.76      5.65 o 
   7   7  12       39.64       39.91      3.65 o 
   8   7  12       43.60       43.97      3.89 o 
  -7   8  12       73.59       79.63      5.42 o 
  -6   8  12       28.85       39.84      3.88 o 
  -5   8  12       21.46       19.50      3.35 o 
  -4   8  12       32.09       33.10      3.44 o 
  -3   8  12        8.02        3.95      1.73 o 
  -2   8  12        0.50       -0.83      1.28 o 
  -1   8  12       77.54       84.44      3.64 o 
   0   8  12      227.95      207.42      9.80 o 
   1   8  12      132.14      116.59      3.57 o 
   2   8  12      259.85      246.08      6.51 o 
   3   8  12        7.92        9.37      3.60 o 
   4   8  12       22.54       34.60      3.45 o 
   5   8  12       17.01       23.03      2.83 o 
   6   8  12      149.42      180.69      7.08 o 
   7   8  12        6.41        5.02      2.09 o 
  -5   9  12        0.37        1.02      1.61 o 
  -4   9  12        0.03        0.08      1.63 o 
  -3   9  12        8.67        9.00      2.51 o 
  -2   9  12       60.80       62.75      3.70 o 
  -1   9  12        0.17        0.20      1.22 o 
   0   9  12      168.67      187.33      7.18 o 
   1   9  12        0.10       -1.58      1.87 o 
   2   9  12        5.87       11.61      3.13 o 
   3   9  12      109.37      111.22      7.67 o 
   4   9  12       11.95       11.79      2.73 o 
   5   9  12       27.28       29.07      3.36 o 
  -2  10  12        0.45        1.18      1.96 o 
  -1  10  12        0.95        2.75      2.32 o 
   0  10  12       84.62      102.07      5.37 o 
   1  10  12       59.55       68.14      7.44 o 
  -9   0  13        1.98        3.88      1.40 o 
  -7   0  13       98.52      104.33      4.84 o 
  -5   0  13      168.29      163.14      5.42 o 
  -3   0  13      110.26       90.10      4.03 o 
  -1   0  13       21.08       17.13      1.92 o 
   1   0  13      164.00      136.87      7.01 o 
   3   0  13      204.63      196.77      8.90 o 
   5   0  13       99.08       82.89      5.73 o 
   7   0  13      672.11      603.17     20.77 o 
   9   0  13        1.86        4.15      2.19 o 
 -11   1  13       68.10       58.43      5.77 o 
 -10   1  13        0.52        1.94      1.32 o 
  -9   1  13        4.68        8.87      1.73 o 
  -8   1  13       44.03       38.40      2.47 o 
  -7   1  13        4.82        5.20      1.16 o 
  -6   1  13       49.33       53.75      2.73 o 
  -5   1  13       83.37       67.33      2.92 o 
  -4   1  13      240.73      253.15      5.85 o 
  -3   1  13     1628.82     1638.03     25.33 o 
  -2   1  13        9.65       10.16      1.34 o 
  -1   1  13       15.72       16.86      1.57 o 
   0   1  13       80.65       86.23      2.98 o 
   1   1  13      104.77      102.58      3.29 o 
   2   1  13      277.24      248.96      7.25 o 
   3   1  13      503.50      473.23     15.36 o 
   4   1  13       47.90       39.42      6.63 o 
   5   1  13       40.38       42.03      4.64 o 
   6   1  13        1.89        2.07      1.40 o 
   7   1  13      255.44      243.82      8.04 o 
   8   1  13       25.71       28.41      3.16 o 
   9   1  13      152.74      172.58      6.95 o 
  10   1  13       21.13       28.40      5.11 o 
 -10   2  13        1.86        0.05      1.36 o 
  -9   2  13      177.20      177.75      6.36 o 
  -8   2  13       13.54       13.17      2.17 o 
  -7   2  13       76.84       79.23      3.11 o 
  -6   2  13       49.71       51.63      2.61 o 
  -5   2  13       14.84       15.46      1.62 o 
  -4   2  13      103.80       88.51      3.18 o 
  -3   2  13        5.25        4.84      1.13 o 
  -2   2  13        1.39        0.96      0.82 o 
  -1   2  13        1.47        1.80      1.08 o 
   0   2  13        0.35        1.69      0.88 o 
   1   2  13       83.41       85.95      3.01 o 
   2   2  13      130.52      139.90      3.97 o 
   3   2  13     1589.61     1564.42     47.01 o 
   4   2  13       38.73       42.06      3.26 o 
   5   2  13      595.80      569.20     13.64 o 
   6   2  13      509.31      465.85     31.40 o 
   7   2  13      165.90      141.14      7.67 o 
   8   2  13       13.94        7.79      1.98 o 
   9   2  13       19.41       21.60      2.80 o 
  10   2  13        4.06        3.54      2.34 o 
 -10   3  13        0.04       -0.61      2.30 o 
  -9   3  13        7.66        8.86      2.54 o 
  -8   3  13       12.41        9.16      2.94 o 
  -7   3  13      114.36      106.62      4.80 o 
  -6   3  13      169.66      159.46      4.59 o 
  -5   3  13      449.21      450.56      9.00 o 
  -4   3  13        5.02        2.00      1.04 o 
  -3   3  13       87.19       85.42      3.12 o 
  -2   3  13       55.15       57.76      3.07 o 
  -1   3  13      855.41      849.12     14.44 o 
   0   3  13       75.31       75.84      2.88 o 
   1   3  13       34.33       28.67      1.99 o 
   2   3  13       12.17       13.64      1.52 o 
   3   3  13      112.83       97.18      3.38 o 
   4   3  13      443.01      434.17     15.42 o 
   5   3  13      122.33      115.42      4.92 o 
   6   3  13       26.28       29.15      3.81 o 
   7   3  13      330.82      357.48     10.30 o 
   8   3  13       21.03       24.94      4.66 o 
   9   3  13       42.99       49.12      6.33 o 
  10   3  13        1.95        3.05      2.68 o 
 -10   4  13       27.88       27.90      4.60 o 
  -9   4  13        4.32        4.42      1.76 o 
  -8   4  13        8.87        7.86      1.92 o 
  -7   4  13       98.49      111.14      5.04 o 
  -6   4  13      103.94      119.03     10.57 o 
  -5   4  13      636.05      627.11     28.25 o 
  -4   4  13      327.43      309.06      6.95 o 
  -3   4  13       23.24       29.41      2.17 o 
  -2   4  13       22.31       22.52      1.95 o 
  -1   4  13      182.14      174.00      6.98 o 
   0   4  13       22.04       18.54      1.77 o 
   1   4  13       49.04       53.59      2.52 o 
   2   4  13      133.44      119.95      3.72 o 
   3   4  13      334.27      322.08      6.96 o 
   4   4  13       13.23       13.99      2.58 o 
   5   4  13      412.57      414.38     10.99 o 
   6   4  13        5.56       10.04      1.97 o 
   7   4  13       91.73       92.09      7.24 o 
   8   4  13        4.03        4.98      2.86 o 
   9   4  13        3.75        5.84      2.86 o 
  -9   5  13       14.20       17.67      4.50 o 
  -8   5  13       57.45       50.59      4.07 o 
  -7   5  13      241.84      212.99      8.16 o 
  -6   5  13        0.83        2.87      1.65 o 
  -5   5  13      105.29      102.33      4.81 o 
  -4   5  13       48.30       55.14      3.79 o 
  -3   5  13      432.78      429.71      8.81 o 
  -2   5  13       53.30       59.16      2.40 o 
  -1   5  13      222.64      194.15      4.43 o 
   0   5  13       47.63       50.32      2.31 o 
   1   5  13      134.63      137.54      7.10 o 
   2   5  13       47.25       51.84      2.31 o 
   3   5  13       20.26       22.32      1.63 o 
   4   5  13       14.29        9.30      1.41 o 
   5   5  13       80.89       89.78      3.43 o 
   6   5  13       50.08       53.38      3.70 o 
   7   5  13       56.09       58.32      3.67 o 
   8   5  13       10.43       12.94      3.32 o 
   9   5  13      232.53      251.70     13.53 o 
  -8   6  13        9.92        6.77      1.97 o 
  -7   6  13       47.62       49.78      4.16 o 
  -6   6  13       91.26       96.14      4.99 o 
  -5   6  13      256.29      229.37      7.83 o 
  -4   6  13        1.45        2.13      1.98 o 
  -3   6  13        0.00        0.28      1.36 o 
  -2   6  13       23.43       20.14      2.94 o 
  -1   6  13      163.42      152.29      3.99 o 
   0   6  13      254.71      247.19      8.06 o 
   1   6  13       15.31       16.59      1.56 o 
   2   6  13        3.38        3.99      1.02 o 
   3   6  13        0.95        5.65      1.58 o 
   4   6  13       72.12       61.84      2.99 o 
   5   6  13      320.41      323.27      9.42 o 
   6   6  13       14.06       21.84      2.68 o 
   7   6  13        0.01        0.12      1.26 o 
   8   6  13        2.59        2.93      1.45 o 
  -7   7  13       20.80       24.58      4.00 o 
  -6   7  13       11.26       12.95      2.53 o 
  -5   7  13       81.88       91.12     11.84 o 
  -4   7  13       22.93       23.82      2.96 o 
  -3   7  13       18.37       27.23      2.99 o 
  -2   7  13        3.01        2.73      2.01 o 
  -1   7  13      322.20      312.83      7.47 o 
   0   7  13       10.85       18.79      1.73 o 
   1   7  13       27.65       30.52      2.09 o 
   2   7  13        3.66        5.15      1.76 o 
   3   7  13        0.32        1.22      1.36 o 
   4   7  13       97.63      118.05      5.36 o 
   5   7  13       55.51       61.98      4.58 o 
   6   7  13       11.00       13.00      2.20 o 
   7   7  13       69.52       79.79      4.80 o 
  -6   8  13       98.96      106.70      5.62 o 
  -5   8  13       51.21       78.89      5.18 o 
  -4   8  13       45.81       41.45      3.80 o 
  -3   8  13        3.38        2.70      1.86 o 
  -2   8  13       11.07       15.13      1.95 o 
  -1   8  13       52.05       66.84      4.65 o 
   0   8  13       22.91       30.50      2.87 o 
   1   8  13       14.22       14.54      2.10 o 
   2   8  13        3.15        5.65      1.39 o 
   3   8  13      119.91      126.98      5.67 o 
   4   8  13        2.78        7.14      1.88 o 
   5   8  13        9.44       14.62      2.41 o 
   6   8  13       11.65       22.41      2.94 o 
  -4   9  13        6.17        5.32      2.88 o 
  -3   9  13      129.53      130.76      4.97 o 
  -2   9  13        5.87        7.30      1.63 o 
  -1   9  13        0.28        2.11      1.32 o 
   0   9  13        0.31        0.54      1.92 o 
   1   9  13        1.83        4.83      1.81 o 
   2   9  13       51.24       46.40      5.69 o 
   3   9  13        1.74        5.37      1.64 o 
 -10   0  14       22.85       35.55      4.15 o 
  -8   0  14       40.08       55.87      4.07 o 
  -6   0  14        1.97        2.49      1.24 o 
  -4   0  14     1021.19      995.58     20.40 o 
  -2   0  14       45.33       41.00      2.95 o 
   0   0  14      429.66      425.63     15.08 o 
   2   0  14       31.24       27.67      3.96 o 
   4   0  14      418.73      439.50     15.95 o 
   6   0  14       62.24       63.40      6.03 o 
   8   0  14       39.73       51.34      6.14 o 
  10   0  14        0.26        7.24      2.64 o 
 -10   1  14       16.25       15.81      2.22 o 
  -9   1  14       59.57       72.36      3.93 o 
  -8   1  14      100.23      101.16      3.66 o 
  -7   1  14       31.96       32.82      2.38 o 
  -6   1  14        0.07        0.95      0.94 o 
  -5   1  14       19.26       17.53      1.79 o 
  -4   1  14       38.71       41.04      3.53 o 
  -3   1  14       24.26       22.78      1.96 o 
  -2   1  14      567.49      537.75     10.12 o 
  -1   1  14     1329.42     1430.33     22.65 o 
   0   1  14      555.59      526.53     11.31 o 
   1   1  14      392.68      361.49      8.20 o 
   2   1  14        3.44        7.53      1.98 o 
   3   1  14       90.52       79.88      4.00 o 
   4   1  14       36.79       36.97      3.18 o 
   5   1  14       36.03       39.08      3.40 o 
   6   1  14       22.09       19.71      2.58 o 
   7   1  14       14.80       11.29      2.90 o 
   8   1  14      142.06      138.91      6.11 o 
   9   1  14       56.18       52.83      4.39 o 
  10   1  14       64.07       80.57      5.50 o 
 -10   2  14       13.50       18.59      4.39 o 
  -9   2  14        2.69        7.02      4.90 o 
  -8   2  14       41.14       51.18      4.90 o 
  -7   2  14       47.72       50.25      3.07 o 
  -6   2  14       75.86       79.95      3.20 o 
  -5   2  14       37.89       37.64      2.45 o 
  -4   2  14       23.08       27.47      2.26 o 
  -3   2  14       91.51       82.76      4.38 o 
  -2   2  14       29.25       28.86      2.11 o 
  -1   2  14      139.21      126.94      3.89 o 
   0   2  14       71.52       80.77      3.53 o 
   1   2  14      170.15      172.38      4.63 o 
   2   2  14     1286.06     1239.01     20.03 o 
   3   2  14       67.68       58.82      2.81 o 
   4   2  14        2.38        7.07      1.72 o 
   5   2  14       80.58       68.66      4.12 o 
   6   2  14       96.79       94.87      4.73 o 
   7   2  14       59.99       52.65      4.17 o 
   8   2  14      111.62      126.56      5.82 o 
   9   2  14       49.46       60.83      4.64 o 
  10   2  14       14.70       18.55      4.07 o 
  -9   3  14      101.49       89.70      4.62 o 
  -8   3  14        4.34        7.82      2.15 o 
  -7   3  14       84.63       82.43      5.75 o 
  -6   3  14      167.14      177.91      7.01 o 
  -5   3  14        4.68        2.14      1.65 o 
  -4   3  14      649.58      639.44     11.85 o 
  -3   3  14       23.74       24.65      2.05 o 
  -2   3  14       15.68       17.51      1.74 o 
  -1   3  14      148.70      136.72      4.14 o 
   0   3  14       97.31       88.73      3.23 o 
   1   3  14        0.13        0.56      0.87 o 
   2   3  14      238.49      219.74      5.41 o 
   3   3  14      315.32      296.27      6.66 o 
   4   3  14        0.39        0.84      1.00 o 
   5   3  14       11.89        9.74      3.71 o 
   6   3  14       22.78       25.95      3.66 o 
   7   3  14        1.13        1.87      1.49 o 
   8   3  14       16.52       22.63      3.79 o 
   9   3  14        0.56        2.41      2.26 o 
  -9   4  14       20.32       25.37      3.04 o 
  -8   4  14       40.17       47.88      3.94 o 
  -7   4  14      126.71      113.60      5.20 o 
  -6   4  14      109.77      121.47      5.34 o 
  -5   4  14       75.09       71.82      4.49 o 
  -4   4  14       32.71       32.69      2.36 o 
  -3   4  14        0.98        1.12      1.10 o 
  -2   4  14       16.94       17.46      1.81 o 
  -1   4  14      128.93      145.71      4.36 o 
   0   4  14       48.86       48.60      4.11 o 
   1   4  14      202.18      185.13      4.94 o 
   2   4  14       35.89       46.65      5.91 o 
   3   4  14       23.03       23.17      1.98 o 
   4   4  14      212.35      220.96      7.32 o 
   5   4  14       11.40        6.73      1.73 o 
   6   4  14        0.03        0.86      1.25 o 
   7   4  14       95.06       98.73      7.73 o 
   8   4  14      261.21      275.56     13.80 o 
   9   4  14        1.11       -1.02      2.19 o 
  -8   5  14       88.99       80.02      5.45 o 
  -7   5  14        9.73       11.20      2.37 o 
  -6   5  14       24.83       29.93      3.19 o 
  -5   5  14        3.05        1.28      1.68 o 
  -4   5  14       10.81        7.13      2.56 o 
  -3   5  14        3.65        6.48      1.36 o 
  -2   5  14      151.33      136.20      4.31 o 
  -1   5  14        0.00        0.32      0.95 o 
   0   5  14        6.44        5.39      1.95 o 
   1   5  14       11.77       13.99      1.71 o 
   2   5  14        4.46        8.32      1.35 o 
   3   5  14        8.06        6.51      1.34 o 
   4   5  14       72.73       83.18      4.28 o 
   5   5  14        6.45        6.62      1.74 o 
   6   5  14        4.47        7.77      2.71 o 
   7   5  14        4.59        3.54      2.41 o 
   8   5  14       57.59       61.03      7.31 o 
  -7   6  14        6.46        6.75      2.05 o 
  -6   6  14       47.49       47.08      3.96 o 
  -5   6  14       35.04       32.49      3.36 o 
  -4   6  14        6.95        7.90      1.98 o 
  -3   6  14       45.89       47.36      3.68 o 
  -2   6  14       21.14       18.59      2.45 o 
  -1   6  14       52.22       50.55      3.46 o 
   0   6  14      347.19      311.50      7.26 o 
   1   6  14       22.86       25.76      2.22 o 
   2   6  14       79.60       81.44      3.32 o 
   3   6  14       17.28       23.42      2.69 o 
   4   6  14      318.10      314.79      9.42 o 
   5   6  14        0.82       -0.60      1.88 o 
   6   6  14       69.59       70.11      7.31 o 
   7   6  14        4.71        5.47      2.83 o 
  -6   7  14       41.24       38.39      3.77 o 
  -5   7  14        1.15        0.06      1.81 o 
  -4   7  14       67.09       62.70      4.42 o 
  -3   7  14       12.11        9.01      1.60 o 
  -2   7  14       18.81       28.51      3.82 o 
  -1   7  14        0.40        2.05      1.17 o 
   0   7  14      294.59      275.85      5.93 o 
   1   7  14        0.87        0.57      0.98 o 
   2   7  14       32.10       32.11      2.13 o 
   3   7  14      110.23      115.32      5.21 o 
   4   7  14        8.14       17.94      4.52 o 
   5   7  14        7.32        6.75      3.41 o 
   6   7  14       40.91       50.40      4.03 o 
  -5   8  14       33.91       43.44      4.09 o 
  -4   8  14       44.46       47.96      4.14 o 
  -3   8  14        4.72        8.95      2.07 o 
  -2   8  14        0.76        2.58      2.19 o 
  -1   8  14       36.34       39.16      2.91 o 
   0   8  14       16.73       16.06      2.02 o 
   1   8  14        0.01        1.32      1.22 o 
   2   8  14      397.49      431.84     11.90 o 
   3   8  14        0.00        0.29      2.39 o 
   4   8  14      181.80      185.65      7.15 o 
  -1   9  14       15.94       16.06      2.04 o 
   0   9  14      221.63      258.30      8.74 o 
   1   9  14       59.36       63.29      4.50 o 
  -9   0  15       14.11       11.75      3.64 o 
  -7   0  15       19.97       29.75      2.84 o 
  -5   0  15       66.96       60.95      5.88 o 
  -3   0  15      157.16      149.82      5.38 o 
  -1   0  15      370.94      367.31     13.87 o 
   1   0  15     1338.30     1357.39     38.26 o 
   3   0  15      313.85      324.79     13.01 o 
   5   0  15      271.30      249.13     11.38 o 
   7   0  15       20.32       27.25      4.56 o 
   9   0  15      136.20      164.28      9.99 o 
  -9   1  15       14.11       16.81      2.36 o 
  -8   1  15       45.86       49.88      2.95 o 
  -7   1  15       66.94       65.33      3.16 o 
  -6   1  15       11.67        9.90      1.57 o 
  -5   1  15      343.64      309.91      7.11 o 
  -4   1  15        7.74        9.61      1.48 o 
  -3   1  15        5.71        3.49      1.12 o 
  -2   1  15      109.40      113.91      3.81 o 
  -1   1  15       45.81       43.04      2.57 o 
   0   1  15       23.43       20.10      2.01 o 
   1   1  15      733.55      720.50     16.16 o 
   2   1  15      484.78      475.69     26.99 o 
   3   1  15       51.68       43.67      4.79 o 
   4   1  15      139.58      137.71      5.58 o 
   5   1  15        6.60        4.86      1.70 o 
   6   1  15       34.71       26.94      4.03 o 
   7   1  15      229.91      234.99      8.24 o 
   8   1  15       15.91       11.62      2.41 o 
   9   1  15      115.68      112.97      5.84 o 
  -9   2  15      109.72      130.71      5.54 o 
  -8   2  15      101.14       97.09      4.71 o 
  -7   2  15      207.38      208.09      5.62 o 
  -6   2  15        1.73        1.58      1.12 o 
  -5   2  15      122.71      124.19      4.10 o 
  -4   2  15        7.74        5.54      1.28 o 
  -3   2  15        6.08        4.18      1.21 o 
  -2   2  15      143.16      151.15      4.47 o 
  -1   2  15       67.48       64.34      2.92 o 
   0   2  15        1.25        1.74      1.10 o 
   1   2  15        0.08        0.30      0.95 o 
   2   2  15      334.56      360.14     13.63 o 
   3   2  15      498.24      486.12     12.26 o 
   4   2  15      126.41      124.26      5.35 o 
   5   2  15      331.67      327.88      9.72 o 
   6   2  15       25.85       39.22      3.64 o 
   7   2  15      183.35      189.29      7.28 o 
   8   2  15        0.15       -0.27      2.58 o 
   9   2  15       76.17      100.50      5.42 o 
  -9   3  15       71.13       73.27      4.47 o 
  -8   3  15       25.32       24.51      2.98 o 
  -7   3  15        0.16        0.43      3.09 o 
  -6   3  15       33.17       41.11      3.81 o 
  -5   3  15      130.52      133.54      4.33 o 
  -4   3  15       29.14       28.63      2.30 o 
  -3   3  15      223.37      211.86      5.58 o 
  -2   3  15       15.11       11.20      1.54 o 
  -1   3  15      190.88      192.75      5.16 o 
   0   3  15       13.10       13.45      1.63 o 
   1   3  15      233.19      230.54      5.76 o 
   2   3  15      163.27      151.68      4.46 o 
   3   3  15      244.78      245.10      8.22 o 
   4   3  15       66.83       59.39      4.13 o 
   5   3  15      144.84      140.83      5.84 o 
   6   3  15        3.41        1.82      1.50 o 
   7   3  15      298.42      307.95      9.75 o 
   8   3  15        8.89        5.84      4.62 o 
  -8   4  15       15.38       14.40      3.66 o 
  -7   4  15      189.03      186.34      7.01 o 
  -6   4  15        4.19        1.94      1.92 o 
  -5   4  15       49.99       57.54      6.26 o 
  -4   4  15       67.24       71.64      3.70 o 
  -3   4  15        8.50       12.08      1.65 o 
  -2   4  15       64.04       63.26      2.98 o 
  -1   4  15       43.91       40.77      2.63 o 
   0   4  15      195.93      174.48      4.94 o 
   1   4  15        9.53        9.74      1.46 o 
   2   4  15       44.74       42.02      2.58 o 
   3   4  15      202.06      193.61      5.23 o 
   4   4  15        1.62        0.50      1.31 o 
   5   4  15      123.86      149.02      6.07 o 
   6   4  15       14.63       14.51      2.38 o 
   7   4  15        5.41        5.58      2.94 o 
   8   4  15        0.69        1.28      2.41 o 
  -7   5  15        4.36        8.28      1.96 o 
  -6   5  15        5.85        4.66      1.85 o 
  -5   5  15        0.37        0.44      1.41 o 
  -4   5  15       42.53       38.57      3.43 o 
  -3   5  15      146.23      161.15      6.90 o 
  -2   5  15       35.35       39.28      2.69 o 
  -1   5  15       65.48       77.55      3.26 o 
   0   5  15       17.54       23.89      2.15 o 
   1   5  15        0.39        1.83      1.04 o 
   2   5  15       18.30       16.10      2.11 o 
   3   5  15        9.56       15.60      4.75 o 
   4   5  15       16.58       20.64      2.73 o 
   5   5  15       10.15       12.83      2.16 o 
   6   5  15       54.18       54.58      6.71 o 
   7   5  15        4.91        1.24      2.26 o 
  -6   6  15       92.95      104.66      5.32 o 
  -5   6  15       37.68       41.91      7.86 o 
  -4   6  15        6.33        3.10      1.69 o 
  -3   6  15        1.78        0.80      2.02 o 
  -2   6  15       24.18       29.93      3.11 o 
  -1   6  15       11.43       12.07      1.72 o 
   0   6  15       85.13       75.04      3.31 o 
   1   6  15       43.59       49.70      2.97 o 
   2   6  15        1.58        1.59      1.39 o 
   3   6  15      460.74      476.22     12.59 o 
   4   6  15       24.53       35.28      3.38 o 
   5   6  15       44.58       39.09      5.54 o 
   6   6  15        5.21       11.50      3.32 o 
  -5   7  15       84.04       90.57      5.00 o 
  -4   7  15       12.40       16.26      2.59 o 
  -3   7  15        1.47       -1.42      1.66 o 
  -2   7  15       57.87       55.03      4.14 o 
  -1   7  15      100.43      115.52      5.21 o 
   0   7  15       49.11       40.55      2.80 o 
   1   7  15       56.26       58.20      3.25 o 
   2   7  15       22.21       23.21      2.22 o 
   3   7  15        4.03        9.39      2.90 o 
   4   7  15        5.06       12.59      3.28 o 
   5   7  15       15.28       10.71      3.17 o 
  -3   8  15        5.08        3.04      1.69 o 
  -2   8  15        4.82        6.52      2.77 o 
  -1   8  15       13.37       15.47      2.47 o 
   0   8  15       21.80       29.22      3.05 o 
   1   8  15        8.67        7.40      1.96 o 
   2   8  15      124.26      121.98      8.07 o 
  -8   0  16        0.06       -0.04      1.35 o 
  -6   0  16        2.34        0.96      1.32 o 
  -4   0  16      504.43      527.29     12.82 o 
  -2   0  16        0.09        0.19      1.81 o 
   0   0  16      257.96      260.40     11.35 o 
   2   0  16       97.78      105.06      6.86 o 
   4   0  16       32.83       31.59      4.60 o 
   6   0  16       20.71       24.99      4.37 o 
   8   0  16        6.96        6.63      2.56 o 
  -8   1  16       28.64       24.95      2.29 o 
  -7   1  16        0.46        2.82      1.18 o 
  -6   1  16       35.58       40.74      2.75 o 
  -5   1  16        2.24        5.54      2.07 o 
  -4   1  16       76.01       84.04      3.41 o 
  -3   1  16        9.86        6.47      1.33 o 
  -2   1  16      327.25      362.48      7.99 o 
  -1   1  16        0.07       -0.23      0.98 o 
   0   1  16      110.42      108.02      3.82 o 
   1   1  16      172.92      174.14      6.42 o 
   2   1  16        9.48       12.03      2.60 o 
   3   1  16      141.81      131.74      5.59 o 
   4   1  16        8.01        8.20      1.96 o 
   5   1  16       68.83       74.30      4.96 o 
   6   1  16       17.55       23.99      4.96 o 
   7   1  16        0.16        0.08      1.55 o 
   8   1  16       27.97       27.19      3.28 o 
  -8   2  16      162.18      181.99      6.72 o 
  -7   2  16       29.72       27.30      4.67 o 
  -6   2  16      200.57      214.24      5.85 o 
  -5   2  16       10.48       14.84      1.84 o 
  -4   2  16       19.07       20.57      2.15 o 
  -3   2  16        1.61        1.08      1.08 o 
  -2   2  16      122.22      108.06      3.82 o 
  -1   2  16      274.27      277.00      6.66 o 
   0   2  16      267.54      274.90      8.24 o 
   1   2  16       15.64       18.28      1.91 o 
   2   2  16        0.03        0.72      1.07 o 
   3   2  16       24.96       29.27      3.15 o 
   4   2  16       95.60       96.55      7.33 o 
   5   2  16        2.70        4.79      1.73 o 
   6   2  16      176.90      190.85      7.27 o 
   7   2  16        5.42        5.57      2.39 o 
   8   2  16       42.30       42.29      4.66 o 
  -8   3  16       11.99       11.55      2.25 o 
  -7   3  16       31.83       29.91      3.43 o 
  -6   3  16       18.34       18.54      2.62 o 
  -5   3  16       20.97       21.05      2.45 o 
  -4   3  16       59.08       72.16      3.31 o 
  -3   3  16        1.48        2.79      1.20 o 
  -2   3  16      175.05      176.18      5.10 o 
  -1   3  16        3.28        5.18      1.25 o 
   0   3  16      145.46      129.23      4.23 o 
   1   3  16       56.67       55.25      2.95 o 
   2   3  16       16.95       16.56      1.84 o 
   3   3  16        0.01       -0.66      1.12 o 
   4   3  16       36.18       29.84      3.20 o 
   5   3  16       65.26       69.54      4.66 o 
   6   3  16       14.65        9.43      2.12 o 
   7   3  16       10.07       10.46      2.53 o 
  -7   4  16      123.35      119.71      5.53 o 
  -6   4  16        0.64        2.02      1.60 o 
  -5   4  16        8.01        9.51      2.08 o 
  -4   4  16      136.11      128.52      4.35 o 
  -3   4  16      118.95      121.70      4.23 o 
  -2   4  16      128.10      118.96      5.71 o 
  -1   4  16        0.72        0.34      1.15 o 
   0   4  16       33.70       40.77      2.71 o 
   1   4  16      101.93      103.68      3.79 o 
   2   4  16       49.78       57.95      3.48 o 
   3   4  16       12.17       10.50      1.53 o 
   4   4  16       41.68       45.18      3.88 o 
   5   4  16       16.87       17.55      2.61 o 
   6   4  16      117.98      125.83      5.81 o 
   7   4  16      110.92      131.48      9.27 o 
  -6   5  16       58.33       60.77      4.96 o 
  -5   5  16        0.07       -0.74      1.40 o 
  -4   5  16        0.69        0.56      2.37 o 
  -3   5  16        3.48        2.53      1.70 o 
  -2   5  16      128.48      123.68      4.32 o 
  -1   5  16        0.61        1.63      1.12 o 
   0   5  16       99.58       99.24      3.78 o 
   1   5  16       26.74       24.44      2.48 o 
   2   5  16       72.63       83.52      3.46 o 
   3   5  16        2.36        3.92      1.59 o 
   4   5  16        0.03       -1.11      2.56 o 
   5   5  16       10.54        9.06      2.62 o 
   6   5  16        0.51        3.88      2.71 o 
  -5   6  16        9.30       10.51      2.24 o 
  -4   6  16        8.52       10.84      2.20 o 
  -3   6  16       94.58       86.18      4.63 o 
  -2   6  16        4.64        5.59      2.71 o 
  -1   6  16        7.24        8.61      1.46 o 
   0   6  16       25.38       24.73      2.30 o 
   1   6  16       25.49       30.06      2.71 o 
   2   6  16       18.24       20.13      1.98 o 
   3   6  16       36.08       39.55      3.64 o 
   4   6  16      290.17      310.58     14.63 o 
   5   6  16       32.50       28.69      4.98 o 
  -3   7  16       58.43       62.48      4.52 o 
  -2   7  16       86.69       75.92      5.37 o 
  -1   7  16        0.60        1.61      1.88 o 
   0   7  16       26.52       27.97      3.04 o 
   1   7  16       22.23       24.76      2.34 o 
   2   7  16       19.61       22.04      3.34 o 
   3   7  16        0.00        1.73      2.19 o 
  -7   0  17        0.09        3.39      2.19 o 
  -5   0  17       42.41       38.94      4.98 o 
  -3   0  17       95.27      116.74      7.39 o 
  -1   0  17       95.23      113.39      7.31 o 
   1   0  17       15.64       22.43      4.00 o 
   3   0  17      255.25      255.69     11.91 o 
   5   0  17      475.08      451.71     17.64 o 
   7   0  17      105.10      125.72      8.63 o 
  -7   1  17       14.15       17.34      1.95 o 
  -6   1  17       16.48       12.50      1.75 o 
  -5   1  17       25.71       28.10      2.45 o 
  -4   1  17        7.35        5.46      1.35 o 
  -3   1  17       30.22       31.42      2.49 o 
  -2   1  17       27.31       25.41      2.28 o 
  -1   1  17      227.27      213.93      5.83 o 
   0   1  17      191.58      178.43      6.66 o 
   1   1  17      232.80      232.43      7.85 o 
   2   1  17      257.57      251.21      8.25 o 
   3   1  17        9.67        6.45      1.97 o 
   4   1  17      194.71      189.71      8.20 o 
   5   1  17        6.65       10.88      2.28 o 
   6   1  17        2.17        5.15      3.09 o 
   7   1  17       15.56       12.95      2.48 o 
  -7   2  17      161.45      177.02      6.75 o 
  -6   2  17        0.54        1.58      1.17 o 
  -5   2  17       88.67       89.29      4.25 o 
  -4   2  17       18.67       19.74      2.06 o 
  -3   2  17      105.46      117.92      4.17 o 
  -2   2  17        1.79        1.53      1.82 o 
  -1   2  17        1.14        0.92      1.14 o 
   0   2  17        8.05        9.85      1.53 o 
   1   2  17       18.43       20.33      2.08 o 
   2   2  17        4.63        3.61      1.54 o 
   3   2  17      132.27      127.11      9.80 o 
   4   2  17       10.74        5.93      1.85 o 
   5   2  17      151.42      157.43      6.62 o 
   6   2  17        5.40        8.08      2.12 o 
   7   2  17        0.88        2.00      1.60 o 
  -7   3  17        1.71        1.51      1.52 o 
  -6   3  17       27.74       23.18      2.87 o 
  -5   3  17        7.12        4.43      1.66 o 
  -4   3  17        2.42        3.78      1.31 o 
  -3   3  17       45.16       48.20      3.27 o 
  -2   3  17        3.35        4.87      1.34 o 
  -1   3  17        1.17        3.05      1.21 o 
   0   3  17       48.10       46.90      2.95 o 
   1   3  17      282.47      292.93      8.79 o 
   2   3  17        7.94       10.30      1.64 o 
   3   3  17      114.70      120.64      5.04 o 
   4   3  17       52.56       47.79      4.07 o 
   5   3  17       65.90       64.81      4.66 o 
   6   3  17        2.13        2.36      2.05 o 
  -6   4  17       27.27       27.55      3.14 o 
  -5   4  17        3.82        5.33      1.73 o 
  -4   4  17       44.48       48.39      3.08 o 
  -3   4  17        4.31        9.06      3.14 o 
  -2   4  17        1.04       -0.25      1.04 o 
  -1   4  17       10.11        9.45      2.20 o 
   0   4  17       31.48       32.53      2.55 o 
   1   4  17       60.99       56.31      6.05 o 
   2   4  17       25.64       29.14      2.43 o 
   3   4  17      233.78      250.50      8.48 o 
   4   4  17       15.20       21.57      2.84 o 
   5   4  17       53.83       57.68      5.07 o 
   6   4  17        4.09        6.23      1.82 o 
  -5   5  17       65.39       67.23      4.70 o 
  -4   5  17        1.70        4.11      1.73 o 
  -3   5  17      112.01      115.87      5.38 o 
  -2   5  17       53.03       55.53      3.30 o 
  -1   5  17      139.44      137.80      4.66 o 
   0   5  17        2.24        4.14      1.33 o 
   1   5  17       28.07       36.71      2.72 o 
   2   5  17        0.35        1.31      1.07 o 
   3   5  17       61.16       67.27      5.69 o 
   4   5  17        0.50        4.42      1.57 o 
   5   5  17       63.09       63.22      4.69 o 
  -3   6  17        4.70        0.97      1.65 o 
  -2   6  17       53.30       66.88      4.84 o 
  -1   6  17        1.77        0.58      1.07 o 
   0   6  17        1.68        1.85      1.13 o 
   1   6  17       12.77       15.61      2.14 o 
   2   6  17        0.03        2.02      1.39 o 
   3   6  17       73.60       78.59      6.39 o 
  -6   0  18        9.14       13.72      3.17 o 
  -4   0  18      135.79      162.17      9.08 o 
  -2   0  18        0.04        2.26      2.15 o 
   0   0  18      519.93      533.32     19.41 o 
   2   0  18       17.55       23.18      4.03 o 
   4   0  18       14.25       14.06      3.58 o 
   6   0  18      243.39      265.76     13.08 o 
  -6   1  18        3.83        4.22      1.38 o 
  -5   1  18        1.49        3.95      1.57 o 
  -4   1  18       28.52       34.98      3.34 o 
  -3   1  18       15.25       15.15      1.90 o 
  -2   1  18      112.83      137.97      5.89 o 
  -1   1  18       70.43       70.18      4.64 o 
   0   1  18      291.39      286.50     11.10 o 
   1   1  18       67.26       70.90      4.70 o 
   2   1  18      122.26      122.50      5.60 o 
   3   1  18      127.70      109.68      5.44 o 
   4   1  18        0.61        1.75      1.60 o 
   5   1  18        3.89        7.07      1.94 o 
   6   1  18        0.09        1.34      1.60 o 
  -6   2  18      201.54      228.15      6.36 o 
  -5   2  18        7.65        9.64      1.62 o 
  -4   2  18       19.07       23.31      2.28 o 
  -3   2  18       10.75       10.64      1.76 o 
  -2   2  18        0.04        1.95      1.13 o 
  -1   2  18        4.48        4.66      1.39 o 
   0   2  18       48.73       57.50      3.35 o 
   1   2  18       26.01       26.20      6.16 o 
   2   2  18       16.27       20.77      2.78 o 
   3   2  18        3.79        5.48      2.53 o 
   4   2  18       39.84       51.30      4.24 o 
   5   2  18        4.00        6.19      1.86 o 
  -5   3  18        0.01        1.02      1.40 o 
  -4   3  18       69.41       78.43      3.56 o 
  -3   3  18        6.19        7.33      1.59 o 
  -2   3  18       46.02       54.49      3.29 o 
  -1   3  18      128.29      131.15      4.53 o 
   0   3  18        5.46        6.20      1.46 o 
   1   3  18       17.64       19.66      2.09 o 
   2   3  18      120.36      144.49      4.80 o 
   3   3  18       73.91       70.84      5.82 o 
   4   3  18        1.17        3.07      1.62 o 
   5   3  18       51.04       49.19      4.30 o 
  -4   4  18       32.55       41.41      6.03 o 
  -3   4  18       13.34       14.77      1.88 o 
  -2   4  18        1.76        2.79      1.27 o 
  -1   4  18       19.41       29.28      2.54 o 
   0   4  18        3.42        7.30      1.51 o 
   1   4  18        3.61        6.16      1.44 o 
   2   4  18       69.24       77.26      3.66 o 
   3   4  18        1.04        3.01      1.59 o 
   4   4  18      154.05      162.55      6.83 o 
  -2   5  18      273.09      250.33      6.98 o 
  -1   5  18        1.68        3.71      1.45 o 
   0   5  18        9.55       10.68      1.70 o 
   1   5  18        6.93        9.96      1.61 o 
   2   5  18       78.42       81.37      3.68 o 
  -3   0  19        0.32       -0.04      2.04 o 
  -1   0  19      236.23      262.82     12.52 o 
   1   0  19      234.09      232.85     11.72 o 
   3   0  19      400.31      386.38     16.25 o 
  -4   1  19       28.14       33.10      3.54 o 
  -3   1  19       25.08       28.23      3.07 o 
  -2   1  19       76.02       87.59      4.81 o 
  -1   1  19      205.29      206.14      7.62 o 
   0   1  19       33.74       29.53      3.69 o 
   1   1  19       46.05       47.64      4.06 o 
   2   1  19        6.36        5.49      1.92 o 
   3   1  19       17.86       18.06      2.75 o 
   4   1  19      103.79      115.85      5.81 o 
  -4   2  19        0.92        0.87      1.21 o 
  -3   2  19       69.48       71.09      3.67 o 
  -2   2  19        3.90        4.51      1.41 o 
  -1   2  19        1.39        0.34      1.59 o 
   0   2  19        0.18        2.52      1.61 o 
   1   2  19        0.39        2.57      1.52 o 
   2   2  19       68.19       63.11      5.50 o 
   3   2  19        9.00        8.17      1.98 o 
  -3   3  19      134.14      142.05      4.91 o 
  -2   3  19        3.51        6.38      1.52 o 
  -1   3  19        0.04       -1.56      1.04 o 
   0   3  19       33.63       40.14      2.93 o 
   1   3  19       20.15       24.98      2.33 o 
   2   3  19        0.69        2.65      1.58 o 
   0   0  20        4.25        9.73      3.05 o 
                                                 
